# Supplementary material for: The core genome evolution of Lactobacillus crispatus as a driving force for niche competition in the human vaginal tract
Source: Microb Biotechnol. 2023 Jul 25;16(9):1774–89. doi: 10.1111/1751-7915.14305 (PMC10443340; doi:10.1111/1751-7915.14305)
Supplement: Supplementary file 3 — Table S1. Table S2. Table S3. Table S4. Table S5. Table S6. Table S7. Table S8. Table S9. Table S10. Table S11. [file MBT2-16-1774-s003.xlsx]

## Sheet: Table S1
Table S1. List of the 241 L. crispatus chromosomes analyzed in this study.
Assembly ID	Genome size (Mbp)	CDS number	Isolation source	Genome sequence origin	Completeness (%)	Contamination (%)	Sequencing output	High-quality reads	Average coverage
LB100	2.41497	2591	human vagina	Isolated and sequenced in the context of this study	99.03	1.02	1368974	1368973	273.737
LB101	2.5004	2654	human vagina	Isolated and sequenced in the context of this study	99.03	1.39	1039728	1039727	208.411
LB102	2.28037	2446	human vagina	Isolated and sequenced in the context of this study	99.03	0.2	1021487	1021485	229.369
LB103	2.21747	2378	human vagina	Isolated and sequenced in the context of this study	99.03	0.09	1109133	1109131	237.869
LB105	2.26678	2422	human vagina	Isolated and sequenced in the context of this study	99.03	0.09	1106106	1106105	234.842
LB115	2.26738	2404	human vagina	Isolated and sequenced in the context of this study	99.03	0.37	906085	906084	202.762
LB129	2.15233	2310	human vagina	Isolated and sequenced in the context of this study	99.03	0.74	879084	879084	195.814
LB133	2.19562	2297	human vagina	Isolated and sequenced in the context of this study	99.03	0.09	987299	987299	213.224
LB135	2.13647	2224	human vagina	Isolated and sequenced in the context of this study	99.03	0.09	953633	953631	212.735
LB138	2.19789	2317	human vagina	Isolated and sequenced in the context of this study	99.03	0.19	976712	976710	227.315
LB74	2.09074	2158	human vagina	Isolated and sequenced in the context of this study	99.03	0.09	484023	473273	127.899
LB75	2.06821	2131	human vagina	Isolated and sequenced in the context of this study	99.03	0.09	407668	399380	107.961
Lb77	2.0818	2196	human vagina	Isolated and sequenced in the context of this study	99.03	0.09	304143	304143	73.5974
Lb78	2.22171	2310	human vagina	Isolated and sequenced in the context of this study	99.03	0.37	273458	273457	60.584
Lb79	2.19908	2303	human vagina	Isolated and sequenced in the context of this study	99.03	0.28	311367	311365	68.6816
Lb81	2.11824	2257	human vagina	Isolated and sequenced in the context of this study	99.03	0.09	310151	310151	71.1808
Lb82	2.43305	2591	human vagina	Isolated and sequenced in the context of this study	99.03	0.37	279497	279496	59.452
LB83	2.13312	2265	human vagina	Isolated and sequenced in the context of this study	99.03	0.09	1210641	1210638	279.06
LB84	2.02839	2085	human vagina	Isolated and sequenced in the context of this study	99.03	0.09	1207596	1207596	293.901
LB85	2.02409	2081	human vagina	Isolated and sequenced in the context of this study	99.03	0.09	1105766	1105766	272.773
LB86	2.44274	2557	human vagina	Isolated and sequenced in the context of this study	99.03	0.79	1720581	1720573	362.256
LB87	2.18644	2332	human vagina	Isolated and sequenced in the context of this study	99.03	0.74	274820	274819	65.934
LB88	2.12567	2229	human vagina	Isolated and sequenced in the context of this study	99.03	0.09	1092073	1092072	282.672
LB89	2.39951	2486	human vagina	Isolated and sequenced in the context of this study	99.03	1.39	457883	457883	89.7411
LB90	2.34492	2509	human vagina	Isolated and sequenced in the context of this study	99.03	0.42	410219	410214	90.1758
LB91	2.08039	2178	human vagina	Isolated and sequenced in the context of this study	98.86	0.09	369497	369496	98.5291
LB92	2.45877	2552	human vagina	Isolated and sequenced in the context of this study	99.03	1.39	348870	348868	69.6155
LB93	2.20282	2340	human vagina	Isolated and sequenced in the context of this study	99.03	0	490140	490138	117.799
LB94	2.2059	2350	human vagina	Isolated and sequenced in the context of this study	98.94	0	899745	899744	218.658
LB95	2.12237	2264	human vagina	Isolated and sequenced in the context of this study	99.03	0.74	886819	886819	227.685
LB96	2.25914	2420	human vagina	Isolated and sequenced in the context of this study	99.03	0.09	473168	473161	132.512
LB97	2.26339	2422	human vagina	Isolated and sequenced in the context of this study	99.03	0.09	1007629	1007628	215.252
LB98	2.50956	2734	human vagina	Isolated and sequenced in the context of this study	99.03	0.42	1031704	1031703	214.027
LB99	2.51305	2741	human vagina	Isolated and sequenced in the context of this study	99.03	0.42	1468560	1468559	309.313
LMG11440	2.03241	2087	human vagina	LMG collection, sequenced in the context of this study	98.86	0.09	1101402	1101399	259.482
LMG12003	2.00479	1992	infant fecal	LMG collection, sequenced in the context of this study	99.03	0.09	960329	960328	238.13
LMG12005	2.01968	2014	human vagina	LMG collection, sequenced in the context of this study	98.94	0.09	888976	888975	221.365
LMG18189	2.0944	2079	human saliva	LMG collection, sequenced in the context of this study	99.03	1.39	742500	742499	170.419
LMG18199	2.27142	2267	adult fecal	LMG collection, sequenced in the context of this study	99.03	0	1007388	1007386	213.12
LMG11415	2.0309	2004	human saliva	LMG collection, sequenced in the context of this study	99.03	0.74	961537	961535	229.145
LMG18200	2.2081	2182	adult fecal	LMG collection, sequenced in the context of this study	99.03	0	770449	770448	167.341
GCF_001434005.1	2.05707	1901	human eye	Public database	99.03	0.09
GCF_017599225.1	2.8429	2188	human feces	Public database	99.03	0.74
GCF_000176975.2	2.16503	1978	human vag	Public database	99.03	0.09
GCF_000177575.1	2.0688	1980	human vag	Public database	99.03	0.31
GCF_000301115.1	2.45938	2219	human vag	Public database	98.38	0.09
GCF_000301135.1	2.69938	2412	human vag	Public database	99.03	0.37
GCF_004361075.1	2.37334	2417	human vagina	Public database	98.7	0.57
GCF_004361095.1	2.39666	2432	human vagina	Public database	99.03	0.09
GCF_004361115.1	2.4831	2198	human vagina	Public database	99.03	0.09
GCF_004361125.1	2.4004	2216	human vagina	Public database	99.03	0.42
GCF_004361175.1	2.7403	2274	human vagina	Public database	99.03	0.17
GCF_022453955.1	1.99776	1917	human ectocervical mucosa	Public database	94.76	0.71
GCF_022454015.1	1.84475	1713	human ectocervical mucosa	Public database	99.03	0.09
GCF_022454025.1	1.8289	1707	human ectocervical mucosa	Public database	99.03	0.09
GCF_022454115.1	1.89488	1782	human ectocervical mucosa	Public database	97.62	0.74
GCF_022454135.1	1.94177	1827	human ectocervical mucosa	Public database	97.73	0.09
GCF_022454175.1	1.85496	1722	human ectocervical mucosa	Public database	97.51	0.63
GCF_022454205.1	2.06658	1998	human ectocervical mucosa	Public database	97.94	0.65
GCF_022454275.1	1.93347	1834	human ectocervical mucosa	Public database	92.16	0.65
GCF_022454285.1	2.02861	1947	human ectocervical mucosa	Public database	95.41	0.65
GCF_022454315.1	2.02386	1960	human ectocervical mucosa	Public database	96.06	0.65
GCF_022454335.1	2.05762	2005	human ectocervical mucosa	Public database	97.36	0.65
GCF_022454355.1	2.09034	2005	human ectocervical mucosa	Public database	95.41	0.65
GCF_022454375.1	1.89524	1751	human ectocervical mucosa	Public database	97.51	0.09
GCF_022454385.1	1.79344	1661	human ectocervical mucosa	Public database	95.78	0.09
GCF_022454395.1	1.74221	1629	human ectocervical mucosa	Public database	91.45	0
GCF_022454435.1	1.71442	1601	human ectocervical mucosa	Public database	92.53	0.09
GCF_022454475.1	1.86801	1752	human ectocervical mucosa	Public database	96.43	0.09
GCF_022454495.1	1.79925	1676	human ectocervical mucosa	Public database	94.48	0.09
GCF_022454515.1	1.81413	1675	human ectocervical mucosa	Public database	96.43	0.09
GCF_022454535.1	1.94609	1826	human ectocervical mucosa	Public database	97.73	0.09
GCF_022454555.1	1.89714	1753	human ectocervical mucosa	Public database	97.73	0.09
GCF_022454565.1	1.86848	1758	human ectocervical mucosa	Public database	96.21	0.09
GCF_022454615.1	1.79981	1669	human ectocervical mucosa	Public database	95.13	0.09
GCF_022454655.1	2.0375	1967	human ectocervical mucosa	Public database	98.01	0.65
GCF_022454675.1	1.90956	1796	human ectocervical mucosa	Public database	97.73	0.09
GCF_022454695.1	1.81045	1711	human ectocervical mucosa	Public database	94.57	0
GCF_022454735.1	1.8878	1777	human ectocervical mucosa	Public database	97.73	0.09
GCF_022454755.1	1.91614	1814	human ectocervical mucosa	Public database	98.38	0.09
GCF_022454765.1	1.88857	1745	human ectocervical mucosa	Public database	97.73	0.09
GCF_022454795.1	1.66732	1585	human ectocervical mucosa	Public database	90.15	0.09
GCF_022454815.1	1.87232	1744	human ectocervical mucosa	Public database	97.51	0.15
GCF_022454835.1	1.88407	1777	human ectocervical mucosa	Public database	96.52	0
GCF_022454845.1	1.79229	1673	human ectocervical mucosa	Public database	93.67	0.09
GCF_022454865.1	1.84234	1724	human ectocervical mucosa	Public database	97.08	0.09
GCF_022454895.1	1.99429	1910	human ectocervical mucosa	Public database	96.06	0
GCF_022454915.1	1.92217	1839	human ectocervical mucosa	Public database	93.71	0.65
GCF_022454955.1	1.92474	1827	human ectocervical mucosa	Public database	97.65	0.09
GCF_022454965.1	1.88744	1748	human ectocervical mucosa	Public database	97.73	0.09
GCF_022455005.1	1.94373	1828	human ectocervical mucosa	Public database	97.51	0.09
GCF_022455035.1	1.95288	1846	human ectocervical mucosa	Public database	97.51	0.09
GCF_022455055.1	1.98308	1891	human ectocervical mucosa	Public database	95.22	0
GCF_022455065.1	1.7574	1657	human ectocervical mucosa	Public database	94.16	0
GCF_022455115.1	1.84631	1718	human ectocervical mucosa	Public database	99.03	0.09
GCF_022455135.1	1.91295	1881	human ectocervical mucosa	Public database	90.84	1.6
GCF_022455155.1	2.05507	2036	human ectocervical mucosa	Public database	97.08	0.74
GCF_022455175.1	1.81594	1684	human ectocervical mucosa	Public database	99.03	0.09
GCF_022455185.1	1.86717	1827	human ectocervical mucosa	Public database	93.51	0.09
GCF_022455205.1	1.92096	1810	human ectocervical mucosa	Public database	98.81	0.09
GCF_022455235.1	1.99414	1874	human ectocervical mucosa	Public database	95.75	1.73
GCF_022455255.1	1.89687	1798	human ectocervical mucosa	Public database	91.33	0.65
GCF_022455295.1	1.9447	1858	human ectocervical mucosa	Public database	94.57	0.65
GCF_022455315.1	1.90886	1788	human ectocervical mucosa	Public database	99.03	0.09
GCF_022455325.1	2.10502	2046	human ectocervical mucosa	Public database	98.38	0.74
GCF_022455355.1	1.92097	1836	human ectocervical mucosa	Public database	91.98	1.3
GCF_022455375.1	1.8791	1772	human ectocervical mucosa	Public database	98.38	0.09
GCF_022455395.1	1.83024	1712	human ectocervical mucosa	Public database	99.03	0.09
GCF_022455415.1	1.85318	1703	human ectocervical mucosa	Public database	96.43	0.09
GCF_022455455.1	1.83499	1699	human ectocervical mucosa	Public database	99.03	0.09
GCF_022455475.1	1.9015	1788	human ectocervical mucosa	Public database	98.81	0.09
GCF_022455515.1	1.88823	1744	human ectocervical mucosa	Public database	97.73	0.09
GCF_022455555.1	1.89441	1756	human ectocervical mucosa	Public database	97.51	0.09
GCF_022455575.1	1.94552	1858	human ectocervical mucosa	Public database	98.38	0.09
GCF_022455595.1	1.86886	1763	human ectocervical mucosa	Public database	94.9	0.32
GCF_022455615.1	1.88251	1768	human ectocervical mucosa	Public database	98.32	0.09
GCF_022455675.1	1.93584	1856	human ectocervical mucosa	Public database	92.63	0.65
GCF_022455695.1	1.94439	1853	human ectocervical mucosa	Public database	91.98	1.3
GCF_022455705.1	1.82615	1686	human ectocervical mucosa	Public database	95.66	0
GCF_022455735.1	1.90211	1795	human ectocervical mucosa	Public database	98.38	0.09
GCF_022455755.1	1.88442	1744	human ectocervical mucosa	Public database	97.73	0.58
GCF_022455875.1	1.82243	1733	human ectocervical mucosa	Public database	91.07	0.08
GCF_022455895.1	1.84979	1754	human ectocervical mucosa	Public database	94.43	0
GCF_022455915.1	1.9151	1833	human ectocervical mucosa	Public database	95.78	0
GCF_022455935.1	1.97552	1894	human ectocervical mucosa	Public database	98.81	0
GCF_022455955.1	1.95507	1876	human ectocervical mucosa	Public database	95.62	0
GCF_022455975.1	1.81784	1708	human ectocervical mucosa	Public database	93.24	0.08
GCF_022455985.1	1.86441	1769	human ectocervical mucosa	Public database	94.99	0.82
GCF_022456015.1	1.83716	1713	human ectocervical mucosa	Public database	95.62	0
GCF_022456035.1	1.81385	1714	human ectocervical mucosa	Public database	94.32	0
GCF_022456175.1	1.89963	1832	human ectocervical mucosa	Public database	93.83	0
GCF_022456215.1	1.79797	1721	human ectocervical mucosa	Public database	92.69	0
GCF_022456295.1	1.87364	1765	human ectocervical mucosa	Public database	97.73	0.09
GCF_022456595.1	1.89666	1796	human ectocervical mucosa	Public database	96.54	0.41
GCF_022456605.1	1.84184	1758	human ectocervical mucosa	Public database	96.43	0.09
GCF_022456655.1	1.94886	1886	human ectocervical mucosa	Public database	95.56	0.09
GCF_022456735.1	2.0535	2013	human ectocervical mucosa	Public database	95.89	0
GCF_022456755.1	2.06086	2008	human ectocervical mucosa	Public database	97.51	0
GCF_022456775.1	1.88005	1829	human ectocervical mucosa	Public database	91.99	0.08
GCF_022456795.1	1.94757	1894	human ectocervical mucosa	Public database	95.89	0
GCF_022456835.1	1.86238	1808	human ectocervical mucosa	Public database	93.29	0
GCF_022456875.1	1.96958	1915	human ectocervical mucosa	Public database	95.02	0
GCF_022456895.1	1.88044	1848	human ectocervical mucosa	Public database	90.48	0
GCF_022456935.1	1.84351	1725	human ectocervical mucosa	Public database	96.65	0
GCF_022456975.1	2.08256	2049	human ectocervical mucosa	Public database	95.45	0.74
GCF_022456995.1	1.85179	1775	human ectocervical mucosa	Public database	90.77	0.65
GCF_007713895.1	2.04734	1932	human endoscopy	Public database	99.03	0.65
GCF_008694755.1	2.05352	1911	human eye	Public database	99.03	0.09
GCF_000497065.1	1.82943	1710	human fecal	Public database	91.34	0
GCF_020224235.1	2.1041	1985	human feces	Public database	99.03	0
GCF_020887095.1	2.39777	2204	human feces	Public database	98.96	0
GCF_000466885.3	2.5168	2382	human genital tract	Public database	99.03	0.09
GCF_013456995.1	2.03959	1902	human gut	Public database	99.03	0
GCF_902386155.1	1.82943	1719	human gut	Public database	91.34	0
GCF_003795065.1	2.3459	2142	human mid-vagina	Public database	99.03	0.65
GCF_016093195.1	2.13345	2028	human mid-vagina	Public database	99.03	0.09
GCF_009730275.1	2.38696	2188	human mid-vaginal	Public database	98.7	0.09
GCF_018987235.1	2.3909	2020	human oral	Public database	99.03	0.09
GCF_015669875.1	2.782	2120	human stool	Public database	99.03	0
GCF_001563615.1	2.38979	2335	human urine	Public database	99.03	2.77
GCF_001700475.1	2.14777	2050	human urine	Public database	99.03	0.09
GCF_002861765.1	2.00447	1899	human urine	Public database	99.03	0.09
GCF_002861775.1	2.7464	2204	human urine	Public database	99.03	0.09
GCF_002861805.1	2.17405	2061	human urine	Public database	99.03	0
GCF_002861815.1	2.17506	2081	human urine	Public database	99.03	0.09
GCF_002863245.1	2.00222	1886	human urine	Public database	99.03	0.09
GCF_002863485.1	2.13916	1991	human urine	Public database	99.03	0
GCF_002863505.1	2.67	2143	human urine	Public database	99.03	0.74
GCF_020042005.1	2.81896	2632	human urine	Public database	98.86	3.05
GCF_020042125.1	2.52615	2404	human urine	Public database	99.03	0.09
GCF_020042225.1	2.44724	2286	human urine	Public database	99.03	0.09
GCF_012030075.1	2.38411	2303	human urine	Public database	97.73	3.7
GCF_000160515.1	2.2172	1992	human vagina	Public database	99.03	0.09
GCF_000161915.2	2.525	2194	human vagina	Public database	98.38	0.09
GCF_000162255.1	2.30525	2032	human vagina	Public database	99.03	0.09
GCF_000162315.1	2.43708	2252	human vagina	Public database	98.38	0.74
GCF_004361185.1	2.39231	2335	human vagina	Public database	98.7	0.28
GCF_004361195.1	2.56964	2584	human vagina	Public database	99.03	0.93
GCF_004361205.1	2.31072	2330	human vagina	Public database	98.7	0.42
GCF_004361215.1	2.46275	2590	human vagina	Public database	99.03	0.09
GCF_004361245.1	2.32704	2336	human vagina	Public database	99.03	0.09
GCF_004361265.1	2.4519	2214	human vagina	Public database	99.03	0.42
GCF_004361295.1	2.18483	2150	human vagina	Public database	99.03	0.09
GCF_004361315.1	2.30114	2307	human vagina	Public database	99.03	0.31
GCF_004361345.1	2.5772	2546	human vagina	Public database	98.38	2.4
GCF_004361355.1	2.18384	2151	human vagina	Public database	98.99	0.09
GCF_004361375.1	2.4314	2205	human vagina	Public database	99.03	0.09
GCF_004361385.1	2.55053	2564	human vagina	Public database	99.03	0.93
GCF_004361395.1	2.40159	2362	human vagina	Public database	98.7	0.28
GCF_004361445.1	2.60269	2662	human vagina	Public database	99.03	1.01
GCF_004361455.1	2.32236	2343	human vagina	Public database	99.03	0.09
GCF_004361465.1	2.35009	2326	human vagina	Public database	99.03	1.07
GCF_004361475.1	2.32736	2271	human vagina	Public database	99.03	1.07
GCF_004361515.1	2.43924	2374	human vagina	Public database	99.03	1.02
GCF_004361545.1	2.5974	2577	human vagina	Public database	99.03	1.43
GCF_004361555.1	2.60742	2592	human vagina	Public database	99.03	1.07
GCF_004361565.1	2.31551	2302	human vagina	Public database	98.81	0.09
GCF_025194045.1	2.24513	2127	human vagina	Public database	99.03	0.09
GCF_004361575.1	2.767	2243	human vagina	Public database	99.03	0.09
GCF_004361635.1	2.19014	2164	human vagina	Public database	99.03	0.19
GCF_008868575.1	2.06182	1961	human vagina	Public database	99.03	0.09
GCF_015708055.1	2.38433	2187	human vagina	Public database	99.03	0.46
GCF_015708065.1	2.41842	2278	human vagina	Public database	99.03	0.09
GCF_015708075.1	2.33031	2134	human vagina	Public database	99.03	0.19
GCF_015708105.1	2.37627	2206	human vagina	Public database	99.03	4.64
GCF_019537355.1	2.0588	1857	human vagina	Public database	99.03	0.09
GCF_021278925.1	2.30843	2112	human vagina	Public database	98.9	0.48
GCF_021278945.1	2.32103	2142	human vagina	Public database	98.86	0.09
GCF_001541385.1	2.0146	2068	human vaginal	Public database	99.03	0
GCF_001541405.1	2.31422	2288	human vaginal	Public database	99.03	0.06
GCF_001541505.1	2.34395	2297	human vaginal	Public database	99.68	2.27
GCF_001541515.1	2.4296	2223	human vaginal	Public database	99.03	0.44
GCF_001541535.1	2.10158	2037	human vaginal	Public database	99.03	0.54
GCF_001541585.1	2.33212	2240	human vaginal	Public database	99.03	2.77
GCF_001546015.1	2.07405	1989	human vaginal	Public database	98.7	0.09
GCF_001546025.1	2.0196	2144	human vaginal	Public database	98.9	0.82
GCF_004103355.1	2.52032	2495	human vaginal	Public database	99.03	2.32
GCF_011029265.1	2.0705	2107	human vaginal	Public database	99.03	0
GCF_022455635.1	1.94175	1852	human vaginal	Public database	98.16	0.09
GCF_022455855.1	1.77016	1670	human vaginal	Public database	94.64	0.74
GCF_022456705.1	1.94359	1860	human vaginal	Public database	90.58	0.09
GCF_003971565.1	2.36793	2209	human vaginal fluid	Public database	99.03	0.09
GCF_014654865.1	2.06419	1901	human vaginal sample	Public database	99.03	0.74
GCF_004681235.1	2.09189	2028	human vaginal swab	Public database	99.03	0.09
GCF_008079315.1	1.99367	1915	human vaginal swab	Public database	99.03	0.09
GCF_009857225.1	1.64143	1581	human vaginal swab	Public database	91.88	0.15
GCF_009857395.1	2.0949	2028	human vaginal swab	Public database	99.03	0.09
GCF_016162065.1	2.13236	2009	human vaginal swab	Public database	98.38	0.09
GCF_016162125.1	2.16052	2074	human vaginal swab	Public database	99.03	0.09
GCF_016162145.1	2.3605	2065	human vaginal swab	Public database	99.03	0.37
GCF_016162155.1	2.0816	1946	human vaginal swab	Public database	99.03	0.09
GCF_016162165.1	2.13534	1986	human vaginal swab	Public database	99.03	0.09
GCF_016162185.1	2.38224	2300	human vaginal swab	Public database	99.03	1.64
GCF_016162195.1	2.16086	2078	human vaginal swab	Public database	99.03	0.09
GCF_016767795.1	2.41149	2210	human vaginal swab	Public database	99.03	0.09
GCF_019277925.1	2.06965	2006	human vaginal swab	Public database	98.64	0.09
GCF_019278055.1	2.1901	2057	human vaginal swab	Public database	99.03	0.19
GCF_019278075.1	2.04943	1991	human vaginal swab	Public database	98.38	0.09
GCF_019278105.1	2.19196	2057	human vaginal swab	Public database	99.03	0.19
GCF_019278135.1	2.18867	2054	human vaginal swab	Public database	99.03	0.19
GCF_025194085.1	2.00737	1865	infant feces	Public database	99.03	0.09
GCF_018885325.1	2.3916	2268	vaginal secretions	Public database	99.03	0.09

## Sheet: Table S2
Table S2. Average Nucleotid Identity (ANI) analysis of the 22 representative L.crispatus genomes analysed in this study.
	GCA_000162255.1	GCA_000162315.1	GCA_002861805.1	GCA_002861815.1	GCA_007713895.1	GCA_009857395.1	GCA_013456995.1	GCF_000160515.1	GCA_014654865.1	GCA_015669875.1	GCA_018987235.1	GCA_020042005.1	GCA_021278925.1	GCA_025194045.1	GCF_025194085.1	LMG11440	LMG12005	LMG18189	LMG18200	LMG11415	LB93	LB97
GCA_000162255.1		98.7638	97.1935	97.2589	97.5056	97.3882	97.1673	97.5024	97.496	96.1329	97.2362	98.3736	98.2466	98.723	97.5549	97.2888	97.4058	97.2845	98.0594	97.2571	98.5278	98.3044
GCA_000162315.1	98.7638		96.7568	97.1684	97.2817	97.0941	97.079	97.0932	97.1276	96.2668	97.2158	98.7712	98.2155	98.5163	97.301	97.1178	97.6322	97.2604	97.899	97.0234	98.7321	98.7097
GCA_002861805.1	97.1935	96.7568		97.5117	98.1736	98.1739	98.112	97.8756	97.9959	96.233	97.5523	96.8611	96.8356	96.9241	98.0609	97.7685	97.6713	97.6612	97.3164	98.3259	96.9337	97.0332
GCA_002861815.1	97.2589	97.1684	97.5117		97.9883	97.7585	97.784	97.6832	97.837	96.1984	97.8936	97.2279	97.3394	97.2347	98	97.7952	97.7162	98.0276	97.2981	97.9096	97.3203	97.3245
GCA_007713895.1	97.5056	97.2817	98.1736	97.9883		98.2543	98.3908	98.0367	98.0748	96.4067	98.0142	97.1153	97.1933	97.2362	98.0683	97.9116	97.8083	98.0486	97.5971	98.357	97.4887	97.4816
GCA_009857395.1	97.3882	97.0941	98.1739	97.7585	98.2543		98.0739	97.9607	97.9926	96.3409	97.7836	97.0683	96.9878	97.0187	98.2432	97.7837	97.9073	97.9244	97.7586	98.1382	97.3136	97.4356
GCA_013456995.1	97.1673	97.079	98.112	97.784	98.3908	98.0739		97.8246	98.0124	96.2448	97.7954	97.1029	97.1869	97.1286	98.0602	97.7465	97.8007	97.9234	97.7605	98.2616	97.3347	97.2908
GCF_000160515.1	97.5024	97.0932	97.8756	97.6832	98.0367	97.9607	97.8246		98.0782	96.431	97.7669	96.9555	97.3356	97.2173	97.9482	97.8132	98.0153	97.906	97.9176	98.0468	97.3469	97.1579
GCA_014654865.1	97.496	97.1276	97.9959	97.837	98.0748	97.9926	98.0124	98.0782		96.2897	97.8734	97.0397	97.1259	97.1877	97.9825	97.8019	97.8954	97.9467	97.6418	98.1417	97.3584	97.317
GCA_015669875.1	96.1329	96.2668	96.233	96.1984	96.4067	96.3409	96.2448	96.431	96.2897		96.2438	96.0762	95.9979	96.0032	96.2108	96.1761	96.422	96.2048	96.2672	96.2916	96.2491	96.4263
GCA_018987235.1	97.2362	97.2158	97.5523	97.8936	98.0142	97.7836	97.7954	97.7669	97.8734	96.2438		97.123	97.3213	97.3432	97.9205	97.8204	97.9523	97.9026	97.3067	97.9834	97.4881	97.558
GCA_020042005.1	98.3736	98.7712	96.8611	97.2279	97.1153	97.0683	97.1029	96.9555	97.0397	96.0762	97.123		98.2605	98.5184	97.3696	96.8738	97.5229	97.036	97.7767	97.1292	98.4855	98.5041
GCA_021278925.1	98.2466	98.2155	96.8356	97.3394	97.1933	96.9878	97.1869	97.3356	97.1259	95.9979	97.3213	98.2605		98.3081	97.3513	97.4432	97.4934	97.1311	97.9152	97.1034	98.1418	97.9489
GCA_025194045.1	98.723	98.5163	96.9241	97.2347	97.2362	97.0187	97.1286	97.2173	97.1877	96.0032	97.3432	98.5184	98.3081		97.4824	97.0761	97.6144	97.1462	97.9524	97.0284	98.543	98.4806
GCF_025194085.1	97.5549	97.301	98.0609	98	98.0683	98.2432	98.0602	97.9482	97.9825	96.2108	97.9205	97.3696	97.3513	97.4824		97.7934	98.0672	98.106	97.5736	98.1356	97.4408	97.5708
LMG11440	97.2888	97.1178	97.7685	97.7952	97.9116	97.7837	97.7465	97.8132	97.8019	96.1761	97.8204	96.8738	97.4432	97.0761	97.7934		98.5159	98.0849	97.3369	97.6523	97.3688	97.4082
LMG12005	97.4058	97.6322	97.6713	97.7162	97.8083	97.9073	97.8007	98.0153	97.8954	96.422	97.9523	97.5229	97.4934	97.6144	98.0672	98.5159		97.9514	97.6568	97.8716	97.5937	97.5521
LMG18189	97.2845	97.2604	97.6612	98.0276	98.0486	97.9244	97.9234	97.906	97.9467	96.2048	97.9026	97.036	97.1311	97.1462	98.106	98.0849	97.9514		97.6783	98.0616	97.4557	97.4952
LMG18200	98.0594	97.899	97.3164	97.2981	97.5971	97.7586	97.7605	97.9176	97.6418	96.2672	97.3067	97.7767	97.9152	97.9524	97.5736	97.3369	97.6568	97.6783		97.4796	97.8607	97.8669
LMG11415	97.2571	97.0234	98.3259	97.9096	98.357	98.1382	98.2616	98.0468	98.1417	96.2916	97.9834	97.1292	97.1034	97.0284	98.1356	97.6523	97.8716	98.0616	97.4796		97.2822	97.2587
LB93	98.5278	98.7321	96.9337	97.3203	97.4887	97.3136	97.3347	97.3469	97.3584	96.2491	97.4881	98.4855	98.1418	98.543	97.4408	97.3688	97.5937	97.4557	97.8607	97.2822		98.8775
LB97	98.3044	98.7097	97.0332	97.3245	97.4816	97.4356	97.2908	97.1579	97.317	96.4263	97.558	98.5041	97.9489	98.4806	97.5708	97.4082	97.5521	97.4952	97.5669	97.0087	98.8775

## Sheet: Table S3
Table S3. Lactobacillus genus members used for comparative analysis with the 22 L. crispatus chromosomes.
Assembly ID	Genome length (Mb)	Species	Completeness (%)	Contamination (%)
GCF_000014425.1	1.89436	Lactobacillus acidophilus	98.4496	0
GCF_000160855.1	2.02058	Lactobacillus acidophilus	98.3766	0.324675
GCF_000406345.2	1.99416	Lactobacillus acidophilus	99.2248	0
GCF_000442825.1	2.04786	Lactobacillus acidophilus	98.9448	0
GCF_000442865.1	1.98699	Lactobacillus acidophilus	98.9448	0
GCF_000469705.1	1.95182	Lactobacillus acidophilus	98.2955	0.0590319
GCF_000469745.1	1.99176	Lactobacillus acidophilus	98.3766	0
GCF_000469765.1	2.00201	Lactobacillus acidophilus	98.9448	0
GCF_000497795.1	1.971	Lactobacillus acidophilus	98.7825	0.442739
GCF_000786395.1	1.9567	Lactobacillus acidophilus	98.9448	0.0590319
GCF_000934625.1	1.99197	Lactobacillus acidophilus	98.9448	0
GCF_001433895.1	1.95404	Lactobacillus acidophilus	98.9448	0.0590319
GCF_001591845.1	1.95527	Lactobacillus acidophilus	98.9448	0.0590319
GCF_001639165.1	1.95169	Lactobacillus acidophilus	98.8366	0
GCF_001868765.1	1.99232	Lactobacillus acidophilus	98.9448	0
GCF_001950045.1	2.00951	Lactobacillus acidophilus	98.9448	0
GCF_002224305.1	1.99191	Lactobacillus acidophilus	98.9448	0
GCF_002286215.1	1.9912	Lactobacillus acidophilus	98.9448	0
GCF_002406675.1	2.04684	Lactobacillus acidophilus	98.9448	0.0196773
GCF_002914945.1	1.96566	Lactobacillus acidophilus	98.9448	0
GCF_003047065.1	2.00997	Lactobacillus acidophilus	98.9448	1.84475
GCF_003053135.1	1.96837	Lactobacillus acidophilus	98.9448	0
GCF_003053245.1	1.97072	Lactobacillus acidophilus	98.9448	0
GCF_003061885.1	1.96947	Lactobacillus acidophilus	98.9448	0
GCF_003061905.1	1.96393	Lactobacillus acidophilus	98.9448	0
GCF_003061925.1	1.96901	Lactobacillus acidophilus	98.9448	0
GCF_003061945.1	1.96757	Lactobacillus acidophilus	98.9448	0
GCF_003061965.1	1.96427	Lactobacillus acidophilus	98.9448	0
GCF_003061985.1	1.96883	Lactobacillus acidophilus	98.9448	0
GCF_003062005.1	1.98202	Lactobacillus acidophilus	98.7825	0.324675
GCF_003062025.1	1.96851	Lactobacillus acidophilus	98.9448	0.324675
GCF_003062045.1	1.97014	Lactobacillus acidophilus	98.9448	0
GCF_003641085.1	1.95104	Lactobacillus acidophilus	98.9448	0
GCF_003952845.1	2.09254	Lactobacillus acidophilus	98.9448	0
GCF_008868625.1	1.96977	Lactobacillus acidophilus	98.9448	0
GCF_009741835.1	1.96264	Lactobacillus acidophilus	98.2955	0
GCF_009742735.1	1.96274	Lactobacillus acidophilus	98.9448	0
GCF_013342945.1	1.99198	Lactobacillus acidophilus	98.9448	0
GCF_013867555.1	1.95327	Lactobacillus acidophilus	98.8636	0.0590319
GCF_013867605.1	1.96575	Lactobacillus acidophilus	98.9448	0
GCF_017009475.1	1.98781	Lactobacillus acidophilus	98.9448	0
GCF_017009485.1	1.96971	Lactobacillus acidophilus	98.9448	0
GCF_017009515.1	1.96727	Lactobacillus acidophilus	98.9448	0
GCF_017009575.1	1.95014	Lactobacillus acidophilus	98.8636	0.0590319
GCF_017009585.1	2.00359	Lactobacillus acidophilus	98.8636	0.0590319
GCF_017009595.1	1.97771	Lactobacillus acidophilus	98.9448	0
GCF_017009605.1	1.96663	Lactobacillus acidophilus	98.9448	0
GCF_017009655.1	1.99397	Lactobacillus acidophilus	98.9448	0
GCF_017009695.1	1.96182	Lactobacillus acidophilus	98.9448	0
GCF_017009715.1	1.96539	Lactobacillus acidophilus	98.9448	0
GCF_017009725.1	1.99576	Lactobacillus acidophilus	98.9448	0
GCF_017695935.1	1.9767	Lactobacillus acidophilus	98.9448	0.12987
GCF_018252545.1	1.96337	Lactobacillus acidophilus	98.9448	0
GCF_020883435.1	2.03742	Lactobacillus acidophilus	98.9448	0
GCF_021229035.1	1.96388	Lactobacillus acidophilus	98.9448	0
GCF_021432145.1	2.03094	Lactobacillus acidophilus	98.9448	0
GCF_022509485.1	1.95327	Lactobacillus acidophilus	98.8636	0.0590319
GCF_023093425.1	1.95981	Lactobacillus acidophilus	98.9448	0.275482
GCF_024397395.1	2.04058	Lactobacillus acidophilus	98.9448	0
GCF_024665075.1	2.03096	Lactobacillus acidophilus	98.9448	0
GCF_024665555.1	1.99197	Lactobacillus acidophilus	98.9448	0
GCF_025194645.1	2.14771	Lactobacillus acidophilus	98.9448	0.324675
GCF_025194665.1	1.99966	Lactobacillus acidophilus	98.2955	0
GCF_025194685.1	1.95435	Lactobacillus acidophilus	98.9448	0.0590319
GCF_025194705.1	1.96621	Lactobacillus acidophilus	98.9448	0
GCF_025194725.1	1.95416	Lactobacillus acidophilus	98.9448	0.0590319
GCF_025194745.1	1.96602	Lactobacillus acidophilus	98.9448	0
GCF_025194765.1	1.98952	Lactobacillus acidophilus	98.9448	0
GCF_025194775.1	1.98431	Lactobacillus acidophilus	98.9448	0
GCF_025194805.1	1.99591	Lactobacillus acidophilus	98.2955	0
GCF_025194825.1	1.95107	Lactobacillus acidophilus	98.9448	0
GCF_025194845.1	2.14859	Lactobacillus acidophilus	98.9448	0.324675
GCF_025194865.1	1.96804	Lactobacillus acidophilus	97.105	6.53728
GCF_025194875.1	1.96645	Lactobacillus acidophilus	98.9448	0
GCF_025194905.1	1.95212	Lactobacillus acidophilus	98.9448	0
GCF_025194925.1	2.00305	Lactobacillus acidophilus	98.9448	0
GCF_025495965.1	2.035	Lactobacillus acidophilus	98.9448	0.541126
GCF_025665255.1	2.03108	Lactobacillus acidophilus	98.9448	0
GCF_902386525.1	2.00951	Lactobacillus acidophilus	98.9448	0
GCF_000015385.1	2.08093	Lactobacillus gasseri	98.7013	0
GCF_000176995.2	1.78446	Lactobacillus gasseri	99.2248	0
GCF_000177035.2	2.00174	Lactobacillus gasseri	99.2248	0.775194
GCF_000177755.1	1.28746	Lactobacillus gasseri	99.41	0.442478
GCF_000389675.2	1.99158	Lactobacillus gasseri	98.9448	0
GCF_000439915.2	1.89278	Lactobacillus gasseri	99.2248	0
GCF_001063045.1	1.79614	Lactobacillus gasseri	99.2248	0
GCF_001063065.1	1.79448	Lactobacillus gasseri	99.2248	0
GCF_001063505.1	2.09551	Lactobacillus gasseri	99.2248	0.0645995
GCF_001064985.1	2.07964	Lactobacillus gasseri	99.2248	0
GCF_001066235.1	1.79293	Lactobacillus gasseri	99.2248	0
GCF_001068345.1	2.05058	Lactobacillus gasseri	99.2248	0
GCF_001546525.1	1.91445	Lactobacillus gasseri	98.9664	0.387597
GCF_001676665.1	2.09095	Lactobacillus gasseri	98.4496	0
GCF_002003555.1	1.98572	Lactobacillus gasseri	99.2248	0
GCF_002007185.1	1.98798	Lactobacillus gasseri	99.2248	0
GCF_002158885.1	2.12937	Lactobacillus gasseri	99.2248	0
GCF_002287905.1	1.95155	Lactobacillus gasseri	99.031	0
GCF_002863425.1	1.91357	Lactobacillus gasseri	99.2248	0.775194
GCF_002863445.1	1.93217	Lactobacillus gasseri	99.2248	0.775194
GCF_002863455.1	1.94582	Lactobacillus gasseri	99.2248	0
GCF_002884735.1	1.90692	Lactobacillus gasseri	99.2248	0
GCF_002940965.1	1.91255	Lactobacillus gasseri	99.2248	0.775194
GCF_003307315.1	1.86301	Lactobacillus gasseri	99.031	0
GCF_003315575.1	2.04298	Lactobacillus gasseri	99.2248	0
GCF_003437055.1	1.97459	Lactobacillus gasseri	99.2248	0.775194
GCF_005844525.1	1.8688	Lactobacillus gasseri	99.2248	0
GCF_006981945.1	1.96378	Lactobacillus gasseri	99.2248	0.775194
GCF_006982025.1	1.96697	Lactobacillus gasseri	99.2248	0
GCF_007785995.1	1.88645	Lactobacillus gasseri	99.2248	0
GCF_007786195.1	1.92016	Lactobacillus gasseri	99.2248	0
GCF_008868295.1	1.82492	Lactobacillus gasseri	97.6744	0
GCF_008868535.1	1.87314	Lactobacillus gasseri	99.2248	0
GCF_013363915.1	2.11186	Lactobacillus gasseri	95.3488	0
GCF_014654855.1	2.02032	Lactobacillus gasseri	98.6563	0
GCF_015546835.1	2.00953	Lactobacillus gasseri	98.9147	0.0968992
GCF_015550315.1	1.8688	Lactobacillus gasseri	99.2248	0
GCF_017498665.1	1.98823	Lactobacillus gasseri	99.2248	0
GCF_017565825.1	1.79108	Lactobacillus gasseri	99.2248	0
GCF_017638885.1	1.98908	Lactobacillus gasseri	99.2248	0.775194
GCF_017840575.1	2.17646	Lactobacillus gasseri	99.2248	0
GCF_018389265.1	1.96915	Lactobacillus gasseri	96.124	5.03876
GCF_018728605.1	1.97136	Lactobacillus gasseri	99.2248	0
GCF_019192945.1	1.92005	Lactobacillus gasseri	99.2248	0
GCF_020991185.1	1.81991	Lactobacillus gasseri	99.2248	0
GCF_020991205.1	1.94158	Lactobacillus gasseri	99.031	0.775194
GCF_020995385.1	2.08163	Lactobacillus gasseri	99.2248	0.150732
GCF_022456925.1	1.89304	Lactobacillus gasseri	99.2248	0.387597
GCF_022642475.1	1.79242	Lactobacillus gasseri	98.3635	0
GCF_024463435.1	1.96813	Lactobacillus gasseri	99.2248	0.241171
GCF_025491465.1	2.09551	Lactobacillus gasseri	99.2248	0.775194
GCF_900452355.1	1.89968	Lactobacillus gasseri	98.4496	0.430663
GCF_902167745.1	2.0417	Lactobacillus gasseri	99.2248	0
GCF_902386655.1	2.12937	Lactobacillus gasseri	99.2248	0
GCF_902399865.1	1.97459	Lactobacillus gasseri	99.2248	0.775194
GCF_925297925.1	1.84354	Lactobacillus gasseri	99.2248	0
GCF_000091405.1	1.78512	Lactobacillus helveticus	99.2248	0
GCF_000160875.1	1.27765	Lactobacillus helveticus	99.41	0.442478
GCF_000175035.1	1.68827	Lactobacillus helveticus	98.9203	0
GCF_000191685.1	-	Lactobacillus helveticus	99.41	0.442478
GCF_000439915.2	1.89278	Lactobacillus helveticus	99.2248	0	1892780
GCF_000493335.1	2.00747	Lactobacillus helveticus	99.026	0	2007470
GCF_000493455.1	1.9024	Lactobacillus helveticus	99.026	0.0927644	1902400
GCF_000493515.1	2.38556	Lactobacillus helveticus	99.026	0.974026	2385560
GCF_000493555.1	2.06903	Lactobacillus helveticus	99.026	0.779221	2.06903e+06
GCF_000493575.1	2.07401	Lactobacillus helveticus	98.3766	0.324675	2074010
GCF_000525715.1	1.87112	Lactobacillus helveticus	99.026	0.324675	1871120
GCF_000765455.1	1.859	Lactobacillus helveticus	98.3766	0.324675	1859000
GCF_000765465.1	1.86766	Lactobacillus helveticus	98.3766	0.324675	1867660
GCF_000961015.1	2.10663	Lactobacillus helveticus	98.9448	0	2106630
GCF_001006025.1	2.08406	Lactobacillus helveticus	99.026	0	2084060
GCF_001308285.1	2.16058	Lactobacillus helveticus	98.8312	0.324675	2160580
GCF_001434945.1	1.82872	Lactobacillus helveticus	98.3766	0.324675	1828720
GCF_001572805.1	2.12783	Lactobacillus helveticus	99.026	0.324675	2127830
GCF_001572815.1	2.10023	Lactobacillus helveticus	99.026	0	2100230
GCF_001702095.1	2.05832	Lactobacillus helveticus	99.026	0	2.05832e+06
GCF_001746265.1	-	Lactobacillus helveticus	99.026	0
GCF_001895375.1	2.02393	Lactobacillus helveticus	99.026	0.0590319	2023930
GCF_002287645.1	2.01801	Lactobacillus helveticus	99.026	0.12987	2.01801e+06
GCF_002532085.1	1.95547	Lactobacillus helveticus	98.3766	0.324675	1955470
GCF_002849915.1	2.04903	Lactobacillus helveticus	98.8636	0	2.04903e+06
GCF_002849935.1	2.25524	Lactobacillus helveticus	99.026	0	2255240
GCF_002849955.1	2.19866	Lactobacillus helveticus	99.026	0	2198660
GCF_002868275.1	2.14184	Lactobacillus helveticus	99.026	0	2141840
GCF_002914985.1	1.82026	Lactobacillus helveticus	99.026	0	1820260
GCF_003053085.1	2.05581	Lactobacillus helveticus	99.026	0	2.05581e+06
GCF_003053205.1	2.05425	Lactobacillus helveticus	99.026	0	2.05425e+06
GCF_003061825.1	2.08467	Lactobacillus helveticus	99.026	0.324675	2084670
GCF_003061845.1	2.05871	Lactobacillus helveticus	99.026	0	2058710
GCF_003203795.1	1.91626	Lactobacillus helveticus	98.8636	0	1916260
GCF_003203805.1	2.04766	Lactobacillus helveticus	98.3766	0	2047660
GCF_003203815.1	1.90915	Lactobacillus helveticus	99.026	0	1909150
GCF_003203875.1	1.93811	Lactobacillus helveticus	98.9448	0	1938110
GCF_003203895.1	1.90319	Lactobacillus helveticus	98.8636	0	1903190
GCF_003203905.1	2.0518	Lactobacillus helveticus	99.026	0	2051800
GCF_003203915.1	2.13162	Lactobacillus helveticus	99.026	0	2131620
GCF_003203955.1	2.0783	Lactobacillus helveticus	99.026	0	2078300
GCF_003203975.1	2.11965	Lactobacillus helveticus	99.026	0	2119650
GCF_003203985.1	2.1299	Lactobacillus helveticus	99.026	0	2129900
GCF_003204025.1	2.14069	Lactobacillus helveticus	99.026	0	2140690
GCF_003204055.1	2.1364	Lactobacillus helveticus	99.026	0	2136400
GCF_003233715.1	1.98656	Lactobacillus helveticus	99.026	0	1986560
GCF_003545995.1	1.88924	Lactobacillus helveticus	98.8636	0.650335	1889240
GCF_003610975.1	2.08274	Lactobacillus helveticus	99.026	0	2.08274e+06
GCF_003955865.1	2.16368	Lactobacillus helveticus	99.026	0	2163680
GCF_004114755.1	2.15725	Lactobacillus helveticus	99.026	0	2157250
GCF_005864165.1	2.00648	Lactobacillus helveticus	98.9448	0	2.00648e+06
GCF_009362875.1	2.10348	Lactobacillus helveticus	98.3766	0.21645	2103480
GCF_009498395.1	2.08441	Lactobacillus helveticus	99.026	0	2084410
GCF_009881115.1	2.0643	Lactobacillus helveticus	99.026	0	2.0643e+06
GCF_009901645.1	2.0435	Lactobacillus helveticus	99.026	0	2.0435e+06
GCF_011392295.1	1.94109	Lactobacillus helveticus	98.2955	0	1941090
GCF_011392325.1	1.91755	Lactobacillus helveticus	97.4026	0	1917550
GCF_011392375.1	1.85284	Lactobacillus helveticus	98.9448	0	1852840
GCF_011392385.1	1.8587	Lactobacillus helveticus	99.026	0.324675	1858700
GCF_011392415.1	1.93914	Lactobacillus helveticus	99.026	0	1939140
GCF_013249215.1	2.0497	Lactobacillus helveticus	99.026	0	2049700
GCF_013280615.1	1.79138	Lactobacillus helveticus	98.1336	0.200989	1791380
GCF_013280625.1	2.03066	Lactobacillus helveticus	99.026	0.324675	2.03066e+06
GCF_013280655.1	2.02211	Lactobacillus helveticus	98.3766	0.344353	2022110
GCF_013280665.1	2.12704	Lactobacillus helveticus	99.026	0.324675	2127040
GCF_013280675.1	2.03555	Lactobacillus helveticus	99.026	0.649351	2.03555e+06
GCF_013280715.1	2.00976	Lactobacillus helveticus	99.026	0.324675	2009760
GCF_013280735.1	1.74944	Lactobacillus helveticus	99.026	0	1749440
GCF_013280755.1	1.75049	Lactobacillus helveticus	98.7013	0.238095	1750490
GCF_013280765.1	1.75993	Lactobacillus helveticus	99.026	0	1759930
GCF_013280775.1	1.74916	Lactobacillus helveticus	99.026	0.21645	1749160
GCF_013280815.1	1.86261	Lactobacillus helveticus	98.9448	0	1862610
GCF_013280825.1	1.81196	Lactobacillus helveticus	99.026	0	1811960
GCF_013280855.1	1.77278	Lactobacillus helveticus	99.026	0	1772780
GCF_013280865.1	1.70488	Lactobacillus helveticus	98.9448	0.454545	1704880
GCF_013280875.1	1.77341	Lactobacillus helveticus	99.026	0	1773410
GCF_013280915.1	2.07791	Lactobacillus helveticus	99.026	0.324675	2.07791e+06
GCF_013280925.1	1.97964	Lactobacillus helveticus	99.026	0.324675	1979640
GCF_013280955.1	2.04236	Lactobacillus helveticus	99.026	0.324675	2042360
GCF_013280975.1	1.97468	Lactobacillus helveticus	98.3766	0.324675	1974680
GCF_013280985.1	2.01936	Lactobacillus helveticus	99.026	0.324675	2.01936e+06
GCF_013280995.1	1.96788	Lactobacillus helveticus	98.8095	0.324675	1967880
GCF_013281005.1	1.99813	Lactobacillus helveticus	99.026	0.324675	1998130
GCF_013281055.1	1.83443	Lactobacillus helveticus	99.026	0	1834430
GCF_013281065.1	1.97996	Lactobacillus helveticus	99.026	0.324675	1979960
GCF_013281075.1	2.00186	Lactobacillus helveticus	99.026	0.324675	2.00186e+06
GCF_013281085.1	1.88192	Lactobacillus helveticus	98.9448	0	1881920
GCF_013281095.1	2.01989	Lactobacillus helveticus	98.3766	0.324675	2.01989e+06
GCF_013281155.1	1.94563	Lactobacillus helveticus	99.026	0.222635	1945630
GCF_013281165.1	1.98466	Lactobacillus helveticus	99.026	0	1984660
GCF_013281175.1	2.0028	Lactobacillus helveticus	99.026	0.324675	2.0028e+06
GCF_013281185.1	2.04526	Lactobacillus helveticus	99.026	0.324675	2.04526e+06
GCF_013281205.1	1.98083	Lactobacillus helveticus	99.026	1.13636	1980830
GCF_013281255.1	1.97111	Lactobacillus helveticus	99.026	0.649351	1971110
GCF_013281265.1	1.98156	Lactobacillus helveticus	99.026	0	1981560
GCF_013281285.1	2.0021	Lactobacillus helveticus	99.026	0.324675	2002100
GCF_013281295.1	2.049	Lactobacillus helveticus	99.026	0.324675	2049000
GCF_013281315.1	1.87743	Lactobacillus helveticus	98.9448	0	1877430
GCF_013281355.1	2.06073	Lactobacillus helveticus	99.026	0.324675	2060730
GCF_013281365.1	2.14495	Lactobacillus helveticus	99.026	0.324675	2144950
GCF_013281395.1	2.13679	Lactobacillus helveticus	99.026	0.324675	2136790
GCF_013281405.1	2.03935	Lactobacillus helveticus	99.026	0	2.03935e+06
GCF_013281415.1	2.00799	Lactobacillus helveticus	99.026	0.118064	2007990
GCF_013281455.1	1.92783	Lactobacillus helveticus	99.026	0.0787092	1927830
GCF_013281465.1	2.01503	Lactobacillus helveticus	99.026	0	2.01503e+06
GCF_013281475.1	1.94814	Lactobacillus helveticus	99.026	0.0590319	1948140
GCF_013281495.1	1.92339	Lactobacillus helveticus	99.026	0	1923390
GCF_013281505.1	1.87668	Lactobacillus helveticus	99.026	0.12987	1876680
GCF_013281555.1	1.88627	Lactobacillus helveticus	99.026	0	1886270
GCF_013281575.1	1.97617	Lactobacillus helveticus	98.2955	0.324675	1976170
GCF_013281585.1	1.91948	Lactobacillus helveticus	97.9708	0	1919480
GCF_013281605.1	1.88432	Lactobacillus helveticus	99.026	0	1884320
GCF_013281635.1	2.02833	Lactobacillus helveticus	99.026	0.324675	2028330
GCF_013281645.1	1.82363	Lactobacillus helveticus	99.026	0	1823630
GCF_013281675.1	2.12527	Lactobacillus helveticus	99.026	0.324675	2125270
GCF_013281685.1	2.0177	Lactobacillus helveticus	99.026	0.324675	2017700
GCF_013281695.1	2.10055	Lactobacillus helveticus	99.026	0.41744	2100550
GCF_013281715.1	2.12254	Lactobacillus helveticus	99.026	0.324675	2122540
GCF_013281755.1	2.09505	Lactobacillus helveticus	99.026	0.324675	2095050
GCF_013281775.1	2.0023	Lactobacillus helveticus	98.2955	0.21645	2002300
GCF_013281795.1	2.0522	Lactobacillus helveticus	99.026	0.324675	2052200
GCF_015698065.1	1.96336	Lactobacillus helveticus	98.7284	0.769874	1963360
GCF_015698085.1	1.9615	Lactobacillus helveticus	98.7284	0.730519	1961500
GCF_015698105.1	1.96573	Lactobacillus helveticus	98.7284	0.173933	1965730
GCF_015698125.1	1.92118	Lactobacillus helveticus	98.079	5.09009	1921180
GCF_015698145.1	2.20421	Lactobacillus helveticus	99.026	0.324675	2204210
GCF_015698165.1	2.02424	Lactobacillus helveticus	99.026	0	2.02424e+06
GCF_015698185.1	2.28469	Lactobacillus helveticus	99.026	0.649351	2284690
GCF_015698205.1	2.2733	Lactobacillus helveticus	99.026	0	2273300
GCF_015698225.1	2.11722	Lactobacillus helveticus	98.3766	0.324675	2117220
GCF_015698245.1	2.02067	Lactobacillus helveticus	99.026	0	2020670
GCF_015709185.1	2.16368	Lactobacillus helveticus	99.026	0	2163680
GCF_017154195.1	2.16953	Lactobacillus helveticus	98.2143	0	2169530
GCF_017565805.1	1.80441	Lactobacillus helveticus	99.026	0	1804410
GCF_018408455.1	2.26128	Lactobacillus helveticus	99.026	0	2261280
GCF_018967005.1	1.92783	Lactobacillus helveticus	98.8636	0	1927830
GCF_018967085.1	1.92783	Lactobacillus helveticus	98.7554	0.12987	1927830
GCF_019295325.1	1.83484	Lactobacillus helveticus	99.026	0	1834840
GCF_019443925.1	2.00167	Lactobacillus helveticus	99.026	0	2.00167e+06
GCF_019455785.1	1.82778	Lactobacillus helveticus	98.079	0.0811688	1827780
GCF_019455825.1	1.83497	Lactobacillus helveticus	98.3766	0	1834970
GCF_019455835.1	1.82187	Lactobacillus helveticus	98.3766	0	1821870
GCF_019455865.1	1.82439	Lactobacillus helveticus	98.5931	0	1824390
GCF_019455905.1	2.04439	Lactobacillus helveticus	99.026	0	2044390
GCF_019455925.1	2.05151	Lactobacillus helveticus	99.026	0	2051510
GCF_019455935.1	2.05769	Lactobacillus helveticus	99.026	0	2057690
GCF_019455965.1	1.77777	Lactobacillus helveticus	98.9448	0	1777770
GCF_019455975.1	1.73775	Lactobacillus helveticus	98.079	0	1737750
GCF_019456005.1	1.73935	Lactobacillus helveticus	97.8626	0	1739350
GCF_019456025.1	1.733	Lactobacillus helveticus	98.079	0	1733000
GCF_019456065.1	1.73837	Lactobacillus helveticus	97.7543	0	1738370
GCF_021229065.1	1.80723	Lactobacillus helveticus	99.026	0	1807230
GCF_022811585.1	2.16368	Lactobacillus helveticus	99.026	0	2163680
GCF_022832545.1	2.02348	Lactobacillus helveticus	99.026	0	2.02348e+06
GCF_022833865.1	1.90717	Lactobacillus helveticus	98.7013	0	1907170
GCF_023614485.1	2.04047	Lactobacillus helveticus	99.026	0	2040470
GCF_023893735.1	2.16348	Lactobacillus helveticus	98.2955	0.12987	2163480
GCF_024329685.1	2.07899	Lactobacillus helveticus	98.2955	0.318772	2078990
GCF_024927945.1	2.17106	Lactobacillus helveticus	99.026	0	2171060
GCF_025122455.1	1.93246	Lactobacillus helveticus	98.7013	0	1932460
GCF_025129275.1	2.0284	Lactobacillus helveticus	98.2955	0.324675	2028400
GCF_025129335.1	1.99073	Lactobacillus helveticus	98.079	0.324675	1990730
GCF_025191145.1	1.8799	Lactobacillus helveticus	98.3766	0.324675	1879900
GCF_025191155.1	1.8724	Lactobacillus helveticus	98.7013	0	1872400
GCF_025191185.1	1.92463	Lactobacillus helveticus	99.026	0	1924630
GCF_025191205.1	2.01335	Lactobacillus helveticus	99.026	0.324675	2013350
GCF_025191215.1	2.04765	Lactobacillus helveticus	99.026	0	2047650
GCF_025191245.1	1.94444	Lactobacillus helveticus	99.026	0	1944440
GCF_025191255.1	2.01736	Lactobacillus helveticus	99.026	0	2017360
GCF_025191285.1	1.86134	Lactobacillus helveticus	98.9448	0	1861340
GCF_025191305.1	1.92888	Lactobacillus helveticus	98.7013	0	1928880
GCF_025191325.1	1.954	Lactobacillus helveticus	99.026	0	1954000
GCF_025191335.1	1.9964	Lactobacillus helveticus	99.026	0	1996400
GCF_025191365.1	1.88598	Lactobacillus helveticus	98.3766	0.324675	1885980
GCF_025191385.1	2.04379	Lactobacillus helveticus	99.026	0	2043790
GCF_025191405.1	1.98173	Lactobacillus helveticus	99.026	0	1981730
GCF_025191425.1	1.90456	Lactobacillus helveticus	98.9448	0	1904560
GCF_025191435.1	2.03955	Lactobacillus helveticus	99.026	0.454545	2.03955e+06
GCF_025191465.1	1.96671	Lactobacillus helveticus	98.7013	0	1966710
GCF_025191485.1	1.96313	Lactobacillus helveticus	98.7013	0	1963130
GCF_900248185.1	-	Lactobacillus helveticus	98.3766	0
GCF_902386585.1	2.05832	Lactobacillus helveticus	99.026	0	2.05832e+06
GCF_000161895.2	1.63946	Lactobacillus iners	98.9203	0	1639460
GCF_000179935.1	1.36872	Lactobacillus iners	99.6313	0.442478	1368720
GCF_000179955.1	1.32232	Lactobacillus iners	99.41	0.442478	1322320
GCF_000179975.1	1.30387	Lactobacillus iners	99.41	0.442478	1303870
GCF_000179995.1	1.27304	Lactobacillus iners	99.41	0.442478	1273040
GCF_000185405.1	1.23899	Lactobacillus iners	99.6313	0.442478	1238990
GCF_000189515.1	2.17238	Lactobacillus iners	99.026	1.62338	2172380
GCF_000191705.1	-	Lactobacillus iners	99.41	0.442478
GCF_000204435.1	-	Lactobacillus iners	99.41	0.442478
GCF_000204985.1	1.96634	Lactobacillus iners	99.2248	0	1966340
GCF_000283135.1	1.90779	Lactobacillus iners	99.2248	0.437076	1907790
GCF_001435015.1	1.26766	Lactobacillus iners	99.41	0.442478	1267660
GCF_002871595.1	1.40995	Lactobacillus iners	99.41	0.442478	1409950
GCF_002884695.1	1.30466	Lactobacillus iners	99.41	0.442478	1304660
GCF_002884705.1	1.31045	Lactobacillus iners	99.41	0.442478	1310450
GCF_002892385.1	1.2769	Lactobacillus iners	99.41	1.67466	1276900
GCF_009556455.1	1.3631	Lactobacillus iners	99.41	0.884956	1363100
GCF_009857205.1	1.33112	Lactobacillus iners	99.41	0.442478	1331120
GCF_011058695.1	1.47426	Lactobacillus iners	99.41	0.442478	1474260
GCF_011058715.1	1.37912	Lactobacillus iners	99.41	0.442478	1379120
GCF_011058735.1	1.50361	Lactobacillus iners	99.41	0.442478	1503610
GCF_011058755.1	1.50745	Lactobacillus iners	99.41	0.442478	1507450
GCF_011058775.1	1.3187	Lactobacillus iners	99.41	0.442478	1318700
GCF_011058795.1	1.31482	Lactobacillus iners	99.41	0.442478	1314820
GCF_019459565.1	1.22393	Lactobacillus iners	99.41	0.442478	1223930
GCF_022455765.1	1.28459	Lactobacillus iners	99.41	0.442478	1284590
GCF_022455795.1	1.28222	Lactobacillus iners	99.41	0.442478	1282220
GCF_022455815.1	1.27639	Lactobacillus iners	98.5251	0.589971	1276390
GCF_022456055.1	1.24107	Lactobacillus iners	99.41	1.32743	1241070
GCF_022456075.1	1.23826	Lactobacillus iners	99.41	1.32743	1238260
GCF_022456095.1	1.23321	Lactobacillus iners	99.41	1.32743	1233210
GCF_022456115.1	1.21829	Lactobacillus iners	99.41	1.32743	1218290
GCF_022456135.1	1.25981	Lactobacillus iners	99.41	0.884956	1259810
GCF_022456155.1	1.28013	Lactobacillus iners	99.41	1.06195	1280130
GCF_022456165.1	1.2165	Lactobacillus iners	99.41	1.32743	1216500
GCF_022456255.1	1.25627	Lactobacillus iners	99.41	0.442478	1256270
GCF_022456275.1	1.24665	Lactobacillus iners	99.41	0.442478	1246650
GCF_022456315.1	1.25099	Lactobacillus iners	98.5251	0.442478	1250990
GCF_022456325.1	1.28933	Lactobacillus iners	99.41	0.442478	1289330
GCF_022456355.1	1.29681	Lactobacillus iners	99.41	0.442478	1296810
GCF_022456375.1	1.28904	Lactobacillus iners	99.41	0.442478	1289040
GCF_022456395.1	1.3013	Lactobacillus iners	99.41	0.442478	1301300
GCF_022456425.1	1.28802	Lactobacillus iners	99.41	0.442478	1288020
GCF_022456475.1	1.17265	Lactobacillus iners	98.8821	0.580138	1172650
GCF_902374445.1	1.27472	Lactobacillus iners	99.41	0.442478	1274720
GCF_000162335.1	1.72275	Lactobacillus jensenii	98.9203	0	1722750
GCF_001012665.1	1.70563	Lactobacillus jensenii	98.8795	0	1705630
GCF_001012685.1	1.68782	Lactobacillus jensenii	98.8795	0	1687820
GCF_001436455.1	1.61063	Lactobacillus jensenii	98.9203	0	1610630
GCF_001936235.1	1.67295	Lactobacillus jensenii	98.9203	0	1672950
GCF_002848045.1	1.75656	Lactobacillus jensenii	98.9203	0.0968992	1756560
GCF_002863405.1	1.5024	Lactobacillus jensenii	98.9203	0	1502400
GCF_007785825.1	1.44409	Lactobacillus jensenii	96.2948	0.498869	1444090
GCF_007785915.1	1.67769	Lactobacillus jensenii	98.9203	0	1677690
GCF_007785935.1	1.65794	Lactobacillus jensenii	98.9203	0	1657940
GCF_007786035.1	1.61656	Lactobacillus jensenii	98.7652	0	1616560
GCF_007786085.1	1.60811	Lactobacillus jensenii	98.9203	0.0775194	1608110
GCF_007786135.1	1.61068	Lactobacillus jensenii	97.5443	0.775194	1610680
GCF_007786155.1	1.69064	Lactobacillus jensenii	98.1451	0.0775194	1690640
GCF_008726325.1	1.76494	Lactobacillus jensenii	98.9203	0	1764940
GCF_008726555.1	1.73962	Lactobacillus jensenii	98.9203	0	1739620
GCF_008726585.1	1.72081	Lactobacillus jensenii	98.9203	0	1720810
GCF_008727025.1	1.63228	Lactobacillus jensenii	98.9203	0	1632280
GCF_008727085.1	1.81297	Lactobacillus jensenii	98.9203	0	1812970
GCF_011029225.1	1.68154	Lactobacillus jensenii	98.6619	0	1681540
GCF_011714625.1	1.66952	Lactobacillus jensenii	98.9203	0	1669520
GCF_011714655.1	1.63411	Lactobacillus jensenii	98.9203	0	1634110
GCF_012029675.1	1.6447	Lactobacillus jensenii	98.7652	0	1644700
GCF_012029775.1	1.64823	Lactobacillus jensenii	98.7652	0	1648230
GCF_012030285.1	1.71071	Lactobacillus jensenii	98.9203	0	1710710
GCF_018094625.1	1.61688	Lactobacillus jensenii	98.9203	0	1616880
GCF_019459545.1	1.62452	Lactobacillus jensenii	98.9203	0	1624520
GCF_021494985.1	1.66256	Lactobacillus jensenii	98.9203	0	1662560
GCF_021495005.1	1.48753	Lactobacillus jensenii	98.9203	0	1487530
GCF_021495105.1	1.74165	Lactobacillus jensenii	98.9203	0	1741650
GCF_021495305.1	1.80348	Lactobacillus jensenii	98.7652	0	1803480
GCF_022453965.1	1.64634	Lactobacillus jensenii	96.8145	0	1646340
GCF_022454195.1	1.59467	Lactobacillus jensenii	95.8195	0	1594670
GCF_022454235.1	1.53316	Lactobacillus jensenii	95.8195	0	1533160
GCF_022454245.1	1.52988	Lactobacillus jensenii	95.8195	0	1529880
GCF_022454995.1	1.61592	Lactobacillus jensenii	97.835	1.37746	1615920
GCF_022455835.1	1.51679	Lactobacillus jensenii	98.6102	0	1516790
GCF_022456225.1	1.48014	Lactobacillus jensenii	96.5947	0	1480140
GCF_022456535.1	1.5712	Lactobacillus jensenii	98.9203	0	1571200
GCF_022456675.1	1.47125	Lactobacillus jensenii	98.1451	0	1471250
GCF_022456915.1	1.55363	Lactobacillus jensenii	98.5327	0.355297	1553630
GCF_000011985.1	1.99356	Lactobacillus johnsonii	98.9448	0	1993560
GCF_000143645.1	2.01186	Lactobacillus johnsonii	99.2248	0	2011860
GCF_000159715.1	2.0205	Lactobacillus johnsonii	98.2955	0	2.0205e+06
GCF_000227195.1	1.27472	Lactobacillus johnsonii	99.41	0.442478	1274720
GCF_000498675.1	1.88725	Lactobacillus johnsonii	98.9664	0	1887250
GCF_001270785.1	1.78777	Lactobacillus johnsonii	98.4496	2.03488	1787770
GCF_001433975.1	1.7736	Lactobacillus johnsonii	99.2248	0	1773600
GCF_001572665.1	2.06467	Lactobacillus johnsonii	99.2248	1.55039	2064670
GCF_001714745.1	2.15932	Lactobacillus johnsonii	98.4496	0.0968992	2159320
GCF_002156645.1	1.89861	Lactobacillus johnsonii	99.2248	0	1898610
GCF_002160105.1	1.7846	Lactobacillus johnsonii	98.4496	0	1784600
GCF_002176835.1	2.04239	Lactobacillus johnsonii	99.2248	0.775194	2.04239e+06
GCF_002176855.1	2.01044	Lactobacillus johnsonii	99.2248	0	2010440
GCF_002253165.1	1.96339	Lactobacillus johnsonii	99.2248	0.872093	1963390
GCF_002253185.1	1.95073	Lactobacillus johnsonii	99.2248	0.872093	1950730
GCF_002253205.1	1.97341	Lactobacillus johnsonii	99.2248	0.872093	1973410
GCF_002253245.1	1.9545	Lactobacillus johnsonii	99.2248	0.872093	1954500
GCF_002253275.1	1.96176	Lactobacillus johnsonii	99.2248	0.872093	1961760
GCF_002253285.1	1.94504	Lactobacillus johnsonii	99.2248	0.872093	1945040
GCF_002269965.1	1.97226	Lactobacillus johnsonii	99.2248	0.0968992	1972260
GCF_002269975.1	1.91814	Lactobacillus johnsonii	99.2248	0	1918140
GCF_002270005.1	1.9011	Lactobacillus johnsonii	99.2248	0	1901100
GCF_002270045.1	1.87183	Lactobacillus johnsonii	99.2248	0	1871830
GCF_002553695.1	1.88356	Lactobacillus johnsonii	99.2248	0.129199	1883560
GCF_002553705.1	1.74331	Lactobacillus johnsonii	99.2248	0.775194	1743310
GCF_003316915.1	1.95952	Lactobacillus johnsonii	99.2248	0	1959520
GCF_003428395.1	1.89846	Lactobacillus johnsonii	99.2248	0	1898460
GCF_004010015.1	1.97936	Lactobacillus johnsonii	98.9664	0	1979360
GCF_004011315.1	1.99988	Lactobacillus johnsonii	98.8372	0.484496	1999880
GCF_004569425.1	1.92578	Lactobacillus johnsonii	98.9664	0	1925780
GCF_004684975.1	2.12846	Lactobacillus johnsonii	99.2248	0	2128460
GCF_004793575.1	1.90321	Lactobacillus johnsonii	98.9664	0	1903210
GCF_007876425.1	2.08143	Lactobacillus johnsonii	99.2248	2.06718	2081430
GCF_008868555.1	1.73648	Lactobacillus johnsonii	99.2248	0	1736480
GCF_009708135.1	2.12125	Lactobacillus johnsonii	99.2248	0.775194	2121250
GCF_009769185.1	1.93786	Lactobacillus johnsonii	99.2248	0.0968992	1937860
GCF_010206295.1	1.90638	Lactobacillus johnsonii	98.9664	0	1906380
GCF_010586925.1	2.17793	Lactobacillus johnsonii	99.1141	0.775194	2177930
GCF_011959745.1	1.90804	Lactobacillus johnsonii	99.2248	0.775194	1908040
GCF_012843525.1	1.72665	Lactobacillus johnsonii	99.2248	0	1726650
GCF_013487865.1	1.99562	Lactobacillus johnsonii	98.4496	0	1995620
GCF_014058685.1	1.95142	Lactobacillus johnsonii	98.9664	0	1951420
GCF_014841035.1	2.01523	Lactobacillus johnsonii	99.2248	0.484496	2.01523e+06
GCF_015235065.1	1.92532	Lactobacillus johnsonii	98.9664	0	1925320
GCF_015560715.1	1.86381	Lactobacillus johnsonii	99.2248	0.0968992	1863810
GCF_018917265.1	1.91895	Lactobacillus johnsonii	99.2248	0.516796	1918950
GCF_019459625.1	1.67406	Lactobacillus johnsonii	99.2248	0.0968992	1674060
GCF_020026475.1	1.79925	Lactobacillus johnsonii	99.2248	0.775194	1799250
GCF_020026535.1	1.86998	Lactobacillus johnsonii	99.2248	0	1869980
GCF_021442345.1	1.77443	Lactobacillus johnsonii	99.2248	0	1774430
GCF_021464365.1	1.881	Lactobacillus johnsonii	98.9664	0	1881000
GCF_022213385.1	1.95384	Lactobacillus johnsonii	98.8889	0	1953840
GCF_022643205.1	1.78699	Lactobacillus johnsonii	99.2248	0	1786990
GCF_022810665.1	2.19844	Lactobacillus johnsonii	99.2248	0.0968992	2198440
GCF_023483905.1	1.78879	Lactobacillus johnsonii	99.2248	0.0968992	1788790
GCF_024622485.1	2.06909	Lactobacillus johnsonii	99.2248	0	2069090
GCF_025190845.1	2.00339	Lactobacillus johnsonii	99.2248	0	2003390
GCF_025190885.1	1.72552	Lactobacillus johnsonii	99.2248	0	1725520
GCF_025190905.1	1.9816	Lactobacillus johnsonii	99.2248	0	1981600
GCF_025190925.1	1.77138	Lactobacillus johnsonii	99.2248	0	1771380
GCF_025190945.1	2.01925	Lactobacillus johnsonii	99.2248	0	2019250
GCF_025190965.1	1.86907	Lactobacillus johnsonii	98.9664	0	1869070
GCF_025190985.1	1.90718	Lactobacillus johnsonii	99.2248	0	1907180
GCF_025191005.1	1.90403	Lactobacillus johnsonii	98.4496	0	1904030
GCF_025191025.1	1.96161	Lactobacillus johnsonii	99.2248	0	1961610
GCF_025191045.1	1.76575	Lactobacillus johnsonii	99.2248	0	1765750
GCF_025191055.1	1.76627	Lactobacillus johnsonii	99.2248	0	1766270
GCF_902362355.1	1.97201	Lactobacillus johnsonii	99.2248	0.775194	1972010
GCF_910574385.1	1.98196	Lactobacillus johnsonii	99.2248	0.775194	1981960
GCF_910574395.1	1.98892	Lactobacillus johnsonii	99.2248	0.775194	1988920
GCF_910574655.1	1.98353	Lactobacillus johnsonii	99.2248	0.775194	1983530
GCF_910576225.1	1.98646	Lactobacillus johnsonii	99.2248	0.775194	1986460
GCF_000159335.1	1.60463	Lactobacillus paragasseri	98.8234	0	1604630
GCF_000422165.1	2.22596	Lactobacillus paragasseri	99.026	0	2225960
GCF_003307255.1	2.02761	Lactobacillus paragasseri	99.2248	0	2.02761e+06
GCF_003307275.1	1.9145	Lactobacillus paragasseri	99.2248	0	1914500
GCF_003307295.1	1.96916	Lactobacillus paragasseri	99.2248	0	1969160
GCF_003584685.1	1.93763	Lactobacillus paragasseri	99.2248	0	1937630
GCF_005886075.1	2.0303	Lactobacillus paragasseri	99.2248	0	2030300
GCF_007785845.1	2.10839	Lactobacillus paragasseri	98.9664	0.322997	2108390
GCF_009734365.1	1.9442	Lactobacillus paragasseri	99.2248	0	1944200
GCF_010092655.1	1.93264	Lactobacillus paragasseri	99.2248	0	1932640
GCF_014269295.2	1.94191	Lactobacillus paragasseri	99.1602	0	1941910
GCF_015550525.1	2.01849	Lactobacillus paragasseri	99.2248	0.839793	2018490
GCF_015552765.1	1.91518	Lactobacillus paragasseri	99.2248	0	1915180
GCF_015560405.1	1.99714	Lactobacillus paragasseri	99.2248	0.0645995	1997140
GCF_018588245.1	2.0134	Lactobacillus paragasseri	99.2248	0	2.0134e+06
GCF_019459585.1	1.9806	Lactobacillus paragasseri	99.2248	0	1980600
GCF_019972195.1	1.93289	Lactobacillus paragasseri	99.2248	0.0645995	1932890
GCF_022509305.1	1.93264	Lactobacillus paragasseri	99.2248	0	1932640
GCF_024972875.1	1.94312	Lactobacillus paragasseri	99.2248	0	1943120
GCF_024972895.1	1.92315	Lactobacillus paragasseri	99.2248	0	1923150
GCF_024972915.1	1.92642	Lactobacillus paragasseri	99.2248	0	1926420
GCF_900636895.1	1.98216	Lactobacillus paragasseri	99.2248	0	1982160
GCF_925278945.1	1.98809	Lactobacillus paragasseri	98.8372	0	1988090
GCF_925299355.1	1.98259	Lactobacillus paragasseri	99.2248	0	1982590

## Sheet: Table S4
Table S4. Scarcely and highly variable genes (HVGs) identified within the L. crispatus species.
Full Annotation	Average Number of SNPs per gene	Standard deviation
putative transposase	347.45	155.308	HIGHLY VARIABLE GENES
ABC-2 type transport system permease protein	286.55	1.70062
teichoic acid D-alanine hydrolase [EC:3.1.1.103]	286	1.86378
P-type Cu+ transporter [EC:7.2.2.8]	244.75	37.7399
zinc/manganese transport system substrate-binding protein	238.05	123.106
heavy metal translocating P-type ATPase	229.65	22.9445
lactose/raffinose/galactose permease	218.3	166.736
ATP-binding cassette, subfamily C, bacterial CydD	214.6	17.4428
multiple sugar transport system ATP-binding	213.35	71.6338
aminopeptidase N [EC:3.4.11.2]	212.95	32.2971
PTS sugar transporter subunit IIC	211	14.9455
polysaccharide biosynthesis protein	189.6	132.893
oligoendopeptidase F [EC:3.4.24.-]	183.7	107.558
AI-2E Family transporter protein	171.5	1.05131
polyisoprenyl-teichoic acid--peptidoglycan teichoic acid transferase [	167.85	89.2526
GH25, lysozyme (re-modelling of peptidoglycan in cellular process)	166.5	14.8448
ATP-binding cassette, subfamily C, bacterial CydC	165.9	17.8057
preprotein translocase subunit SecA [EC:7.4.2.8]	163.45	7.97678
peptide/nickel transport system substrate-binding protein	158.45	123.761
ribosomal protection tetracycline resistance protein	152.95	66.978
cellobiose PTS system EIIC component	149.1	148.516
beta-fructofuranosidase [EC:3.2.1.26]	149.05	171.02
iron-sulfur cluster biosynthesis family protein	145	0.324443
beta-fructofuranosidase [EC:3.2.1.26]	143.45	165.618
beta-galactosidase [EC:3.2.1.23]	140.4	19.3999
Glycosyltransferase	139.65	44.6074
DMT family transporter (Drug/metabolite transporter)	138.05	1.53811
GNAT family N-acetyltransferase	126.2	1.19649
6-phospho-beta-glucosidase [EC:3.2.1.86]	125.25	5.65569
polar amino acid transport system substrate-binding protein	124.55	38.1513
MFS transporter	122.15	104.955
ABC-F family ATP-binding cassette domain-containing protein	121.8	31.0409
hypothetical protein	120.6	15.8061
UDP-N-acetylmuramate--alanine ligase [EC:6.3.2.8]	120.45	6.79377
glutamine---fructose-6-phosphate transaminase	120.4	133.896
putative endopeptidase [EC:3.4.24.-]	116.55	200.038
oligopeptide transport system ATP-binding protein	116	0.973329
exodeoxyribonuclease VII large subunit [EC:3.1.11.6]	115.25	105.992
APC family permease	112.9	54.2576
N-acetylmuramoyl-L-alanine amidase [EC:3.5.1.28]	108.5	49.3351
oligopeptide transport system ATP-binding protein	107.55	5.35552
multiple sugar transport system substrate-binding protein	107.3	158.314
polar amino acid transport system ATP-binding protein [EC:7.4.2.1]	103.85	4.78237
MDR family MFS transporter (Multidrug resistance)	103	52.5808
alpha-glucosidase [EC:3.2.1.20]	102.55	9.24221
DUF2974 domain-containing protein	102.35	41.4288
N-acetylmuramic acid 6-phosphate etherase [EC:4.2.1.126]	96.4	9.97576
hypothetical protein	96.05	1.87715
SLAP domain-containing protein	95.7	44.418
amino acid transporter, AAT family	94.4	7.32264
HD domain-containing protein	93.8	6.72466
energy-coupling factor transport system ATP-binding protein [EC:7.-.-.-]	90.25	28.7674
Holliday junction branch migration DNA helicase RuvB	5.75		SCARCELY VARIABLE GENES
chromosomal replication initiator protein	5.75
DNA polymerase III subunit gamma/tau	5.65
DUF4931 domain-containing protein	5.6
serine/threonine protein phosphatase	5.6
glycoside hydrolase family 73 protein	5.55
cyclic-di-AMP receptor	5.4
glycerol-3-phosphate dehydrogenase (NAD(P)+) [EC:1.1.1.94]	5.3
protein-tyrosine phosphatase [EC:3.1.3.48]	5.2
ECF transporter S component	5.05
dUTP pyrophosphatase [EC:3.6.1.23]	5.05
GntR family transcriptional regulator	5.05
MerR family transcriptional regulator	5.05
magnesium and cobalt exporter, CNNM family	5
holo-[acyl-carrier protein] synthase [EC:2.7.8.7]	5
ribonuclease Z [EC:3.1.26.11]	4.75
hypothetical protein	4.75
YidC/Oxa1 family membrane protein insertase	4.65
cell division protein WhiA	4.6
hypothetical protein	4.55
hypothetical protein	4.5
SNARE- like domain protein	4.5
two-component system, OmpR family, response regulator VicR	4.5
large subunit ribosomal protein L10	4.4
SOS response-associated peptidase	4.35
GTP-binding protein	4.35
transcription antitermination protein NusB	4.35
16S rRNA (guanine966-N2)-methyltransferase [EC:2.1.1.171]	4.3
large subunit ribosomal protein L4	4.3
beta-glucoside operon transcriptional antiterminator	4.25
hypothetical protein	4.25
RraA family protein	4.25
hypothetical protein	4.2
GtrA family protein	4.2
Cys-tRNA(Pro)/Cys-tRNA(Cys) deacylase [EC:3.1.1.-]	4.2
lipid kinase, YegS/Rv2252/BmrU family	4.1
6-phosphofructokinase 1 [EC:2.7.1.11]	4.1
cell division protein FtsL	4.05
membrane protein	3.95
ribonuclease HII [EC:3.1.26.4]	3.9
ribosome recycling factor	3.7
integrase/recombinase XerD	3.7
ribonuclease P protein component [EC:3.1.26.5]	3.7
DsbA family protein	3.7
hypothetical protein	3.7
FMN-binding protein	3.7
tRNA threonylcarbamoyladenosine biosynthesis protein TsaB	3.65
D-alanine--poly(phosphoribitol) ligase subunit 2 [EC:6.1.1.13]	3.6
tRNA(adenine34) deaminase [EC:3.5.4.33]	3.5
iron-sulfur cluster biosynthesis family protein	3.45
LysM domain-containing protein	3.45
UDP-N-acetylmuramoyl-L-alanyl-D-glutamate--2,6-diaminopimelate ligase	3.45
Sdpl family protein	3.4
citrate lyase subunit gamma (acyl carrier protein)	3.4
elongation factor Tu	3.3
small subunit ribosomal protein S10	3.3
ribosome-binding factor A	3.25
spermidine/putrescine transport system substrate-binding protein	3.25
putative pre-16S rRNA nuclease [EC:3.1.-.-]	3.25
DNA repair protein RadC	3.25
CamS family sex pheromone protein	3.25
flavin reductase (NADH) subunit 1 [EC:1.5.1.36]	3.2
large subunit ribosomal protein L16	3.2
nicotinate phosphoribosyltransferase [EC:6.3.4.21]	3.2
hypothetical protein LBKG_01153	3.15
uncharacterized protein	3.15
DNA-directed RNA polymerase subunit alpha [EC:2.7.7.6]	3.15
large subunit ribosomal protein L3	3.05
large subunit ribosomal protein L13	3.05
cell division inhibitor SepF	3
spermidine/putrescine transport system permease protein	2.95
small subunit ribosomal protein S9	2.8
tRNA (cytidine/uridine-2'-O-)-methyltransferase [EC:2.1.1.207]	2.8
large subunit ribosomal protein L22	2.75
nucleoid-associated protein EbfC	2.75
hypothetical protein	2.65
YggT family protein	2.65
transcriptional regulator. TetR family	2.6
anaerobic ribonucleoside-triphosphate reductase activating protein [EC:1.9	2.6
hypothetical protein HMPREF0506_0683	2.55
DNA- dependent RNA polymerase subunit epsilon	2.55
large subunit ribosomal protein L2	2.55
diadenylate cyclase [EC:2.7.7.85]	2.55
DUF441 domain-containing protein	2.45
hypothetical protein	2.45
bacteriocin immunity protein	2.4
hypothetical protein	2.35
transcriptional regulator MraZ	2.3
peptide deformylase [EC:3.5.1.88]	2.25
hypothetical protein C3K22_09205	2.2
YlbG family protein	2.2
Asp23/Gls24 family envelope stress response protein	2.2
hypothetical protein	2.15
IreB family regulatory phosphoprotein	2.05
thioredoxin family protein	2.05
large subunit ribosomal protein L34	2
triosephosphate isomerase (TIM) [EC:5.3.1.1]	1.9
transcriptional repressor NrdR	1.9
hypothetical protein HMPREF5045_01816	1.9
ATP-dependent Clp protease, protease subunit [EC:3.4.21.92]	1.85
aspartate/glutamate/glutamine transport system permease prote	1.85
uridylate kinase [EC:2.7.4.22]	1.85
small subunit ribosomal protein S18	1.8
hypothetical protein	1.7
large subunit ribosomal protein L31	1.5
GTP pyrophosphokinase [EC:2.7.6.5]	1.3
hypothetical protein	1.25
DUF1831 domain-containing protein	1.15
repressor LexA [EC:3.4.21.88]	1
YozE family protein	0.55
large subunit ribosomal protein L17	0.4
large subunit ribosomal protein L23	0.25
uncharacterized protein	0.2
small subunit ribosomal protein S15	0.2
large subunit ribosomal protein L35	0.1
50S ribosoal protein	0.1
large subunit ribosomal protein L32	0.1
large subunit ribosomal protein L30	0

## Sheet: Table S5
Table S5. OD600 measures obtained when four L. crispatus strains were growth on different medium-supplemented condition.
	Carbohydrate source OD600 measures							Ox-gall OD600 measures			Survival Rate (Ox-gall OD600 / MRS OD600)				Multiple Comparisons
LB97	Starch	amylopectin	pullulan	maltodextrin	glycogen	mucin	MRS	0.005	0.01	0.02	0.005	0.01	0.02		Bonferroni correction
	0.947	0.28	1.234	1.726	1.469	0.33	1.411	0.322	0.251	0.23	0.228207	0.177888	0.163005		Test condition	Comparisons		Mean Difference	Std. Error	p-value	95% Confidence Interval
	1.007	0.301	1.3	1.708	1.209	0.143	1.812	0.292	0.251	0.23	0.161148	0.138521	0.126932								Lower Bound	Upper Bound
	1.234	0.292	0.453	1.095	1.17	0.168	1.625	0.319	0.255	0.245	0.196308	0.156923	0.150769		Starch	LB97	LMG11440	.57244*	0.0353828	3.48684e-16	0.472936	0.671953
	0.944	0.272	0.996	1.673	1.47	0.378	1	0.317	0.25	0.229	0.317	0.25	0.229				LMG11415	.81533*	0.0353828	1.02436e-20	0.715825	0.914842
	1.028	0.29	1.143	1.759	1.272	0.197	1.502	0.289	0.252	0.221	0.19241	0.167776	0.147137				LMG18200	.77044*	0.0353828	5.64464e-20	0.670936	0.869953
	1.262	0.277	0.418	1.1	1.131	0.239	1.514	0.318	0.254	0.23	0.21004	0.167768	0.151915			LMG11440	LB97	-.57244*	0.0353828	3.48684e-16	-0.671953	-0.472936
	0.963	0.269	0.454	1.583	1.502	0.397	1.18	0.315	0.25	0.23	0.266949	0.211864	0.194915				LMG11415	.24289*	0.0353828	5.46927e-07	0.14338	0.342397
	1.156	0.286	0.581	1.765	1.159	0.248	1.652	0.287	0.24	0.227	0.173729	0.145278	0.137409				LMG18200	.19800*	0.0353828	2.10428e-05	0.0984915	0.297509
	1.298	0.272	0.497	1.048	1.119	0.247	1.349	0.316	0.253	0.234	0.234248	0.187546	0.173462			LMG11415	LB97	-.81533*	0.0353828	1.02436e-20	-0.914842	-0.715825
LMG11440	0.484	0.21	0.379	1.292	0.534	0.271	1.119	0.421	0.527	0.357	0.376229	0.470956	0.319035				LMG11440	-.24289*	0.0353828	5.46927e-07	-0.342397	-0.14338
	0.51	0.222	0.646	0.815	0.665	0.353	1.417	0.464	0.487	0.738	0.327452	0.343684	0.520819				LMG18200	-0.0448889	0.0353828	1	-0.144397	0.0546196
	0.56	0.213	0.574	1.248	0.561	0.298	1.259	0.455	0.479	0.531	0.361398	0.380461	0.421763			LMG18200	LB97	-.77044*	0.0353828	5.64464e-20	-0.869953	-0.670936
	0.503	0.169	0.312	1.125	0.561	0.21	1.125	0.42	0.521	0.348	0.373333	0.463111	0.309333				LMG11440	-.19800*	0.0353828	2.10428e-05	-0.297509	-0.0984915
	0.511	0.222	0.646	0.716	0.667	0.356	1.436	0.461	0.481	0.725	0.321031	0.334958	0.504875				LMG11415	0.0448889	0.0353828	1	-0.0546196	0.144397
	0.574	0.167	0.472	1.2	0.578	0.25	1.279	0.453	0.473	0.523	0.354183	0.36982	0.408913		amylopectin	LB97	LMG11440	.08878*	0.0103664	5.22567e-09	0.0596238	0.117932
	0.498	0.159	0.32	0.876	0.544	0.208	1.123	0.42	0.508	0.346	0.373998	0.45236	0.308103				LMG11415	0.00755556	0.0103664	1	-0.0215984	0.0367095
	0.511	0.22	0.644	0.704	0.668	0.361	1.438	0.456	0.478	0.708	0.317107	0.332406	0.49235				LMG18200	-0.0146667	0.0103664	1	-0.0438206	0.0144873
	0.536	0.158	0.63	0.94	0.563	0.242	1.282	0.452	0.469	0.52	0.352574	0.365835	0.405616			LMG11440	LB97	-.08878*	0.0103664	5.22567e-09	-0.117932	-0.0596238
LMG11415	0.292	0.296	0.442	0.882	0.372	0.244	1.625	0.758	0.722	1.354	0.466462	0.444308	0.833231				LMG11415	-.08122*	0.0103664	3.68516e-08	-0.110376	-0.0520682
	0.3	0.258	0.516	0.936	0.394	0.217	1.553	0.738	0.673	1.416	0.475209	0.433355	0.911784				LMG18200	-.10344*	0.0103664	1.43278e-10	-0.132598	-0.0742905
	0.239	0.266	0.445	0.889	0.389	0.218	1.629	0.744	0.72	1.332	0.456722	0.441989	0.81768			LMG11415	LB97	-0.00755556	0.0103664	1	-0.0367095	0.0215984
	0.293	0.299	0.449	0.885	0.372	0.264	1.556	0.758	0.73	1.349	0.487147	0.469152	0.866967				LMG11440	.08122*	0.0103664	3.68516e-08	0.0520682	0.110376
	0.303	0.259	0.52	0.94	0.397	0.224	1.629	0.744	0.687	1.405	0.456722	0.421731	0.862492				LMG18200	-0.0222222	0.0103664	0.23856	-0.0513762	0.00693175
	0.241	0.268	0.447	0.891	0.39	0.226	1.557	0.748	0.736	1.332	0.480411	0.472704	0.855491			LMG18200	LB97	0.0146667	0.0103664	1	-0.0144873	0.0438206
	0.291	0.297	0.452	0.78	0.372	0.26											LMG11440	.10344*	0.0103664	1.43278e-10	0.0742905	0.132598
	0.302	0.259	0.516	0.936	0.395	0.227											LMG11415	0.0222222	0.0103664	0.23856	-0.00693175	0.0513762
	0.24	0.269	0.446	0.888	0.39	0.236									pullulan	LB97	LMG11440	.27256*	0.0950541	0.0435886	0.00523073	0.53988
LMG18200	0.321	0.267	0.398	0.678	0.311	0.1	1.768	1.026	1.487	1.507	0.580317	0.841063	0.852376				LMG11415	.31589*	0.0950541	0.0134217	0.0485641	0.583214
	0.327	0.302	0.433	0.725	0.351	0.195	1.677	0.829	1.421	1.592	0.494335	0.847346	0.949314				LMG18200	.39400*	0.0950541	0.0013958	0.126675	0.661325
	0.324	0.328	0.382	0.758	0.334	0.187	1.761	0.887	1.371	1.576	0.503691	0.778535	0.894946			LMG11440	LB97	-.27256*	0.0950541	0.0435886	-0.53988	-0.00523073
	0.318	0.266	0.395	0.678	0.309	0.095	1.71	1.009	1.47	1.528	0.590058	0.859649	0.893567				LMG11415	0.0433333	0.0950541	1	-0.223991	0.310658
	0.327	0.298	0.42	0.724	0.35	0.207	1.705	0.824	1.399	1.617	0.483284	0.820528	0.948387				LMG18200	0.121444	0.0950541	1	-0.14588	0.388769
	0.323	0.326	0.37	0.755	0.333	0.175	1.783	0.873	1.357	1.6	0.489624	0.761077	0.897364			LMG11415	LB97	-.31589*	0.0950541	0.0134217	-0.583214	-0.0485641
	0.318	0.265	0.393	0.676	0.308	0.097	1.721	1.017	1.45	1.585	0.590936	0.842533	0.920976				LMG11440	-0.0433333	0.0950541	1	-0.310658	0.223991
	0.326	0.297	0.394	0.722	0.348	0.201	1.52	0.823	1.381	1.647	0.541447	0.908553	1.08355				LMG18200	0.0781111	0.0950541	1	-0.189214	0.345436
	0.321	0.322	0.345	0.754	0.332	0.192	1.748	0.879	1.336	1.629	0.50286	0.764302	0.931922			LMG18200	LB97	-.39400*	0.0950541	0.0013958	-0.661325	-0.126675
																	LMG11440	-0.121444	0.0950541	1	-0.388769	0.14588
																	LMG11415	-0.0781111	0.0950541	1	-0.345436	0.189214
															maltodextrin	LB97	LMG11440	.50456*	0.0930907	3.51119e-05	0.242752	0.766359
																	LMG11415	.60333*	0.0930907	1.6295e-06	0.34153	0.865136
																	LMG18200	.77633*	0.0930907	9.46858e-09	0.51453	1.03814
																LMG11440	LB97	-.50456*	0.0930907	3.51119e-05	-0.766359	-0.242752
																	LMG11415	0.0987778	0.0930907	1	-0.163025	0.360581
																	LMG18200	.27178*	0.0930907	0.0382353	0.00997467	0.533581
																LMG11415	LB97	-.60333*	0.0930907	1.6295e-06	-0.865136	-0.34153
																	LMG11440	-0.0987778	0.0930907	1	-0.360581	0.163025
																	LMG18200	0.173	0.0930907	0.433991	-0.0888031	0.434803
																LMG18200	LB97	-.77633*	0.0930907	9.46858e-09	-1.03814	-0.51453
																	LMG11440	-.27178*	0.0930907	0.0382353	-0.533581	-0.00997467
																	LMG11415	-0.173	0.0930907	0.433991	-0.434803	0.0888031
															glycogen	LB97	LMG11440	.68444*	0.0399428	6.66833e-17	0.572112	0.796777
																	LMG11415	.89222*	0.0399428	2.61912e-20	0.779889	1.00455
																	LMG18200	.94722*	0.0399428	4.29364e-21	0.834889	1.05955
																LMG11440	LB97	-.68444*	0.0399428	6.66833e-17	-0.796777	-0.572112
																	LMG11415	.20778*	0.0399428	6.62707e-05	0.095445	0.320111
																	LMG18200	.26278*	0.0399428	1.23228e-06	0.150445	0.375111
																LMG11415	LB97	-.89222*	0.0399428	2.61912e-20	-1.00455	-0.779889
																	LMG11440	-.20778*	0.0399428	6.62707e-05	-0.320111	-0.095445
																	LMG18200	0.055	0.0399428	1	-0.0573328	0.167333
																LMG18200	LB97	-.94722*	0.0399428	4.29364e-21	-1.05955	-0.834889
																	LMG11440	-.26278*	0.0399428	1.23228e-06	-0.375111	-0.150445
																	LMG11415	-0.055	0.0399428	1	-0.167333	0.0573328
															mucin	LB97	LMG11440	-0.0224444	0.0284036	1	-0.102325	0.0574362
																	LMG11415	0.0256667	0.0284036	1	-0.054214	0.105547
																	LMG18200	.09978*	0.0284036	0.00807052	0.0198971	0.179658
																LMG11440	LB97	0.0224444	0.0284036	1	-0.0574362	0.102325
																	LMG11415	0.0481111	0.0284036	0.600057	-0.0317695	0.127992
																	LMG18200	.12222*	0.0284036	0.000890539	0.0423416	0.202103
																LMG11415	LB97	-0.0256667	0.0284036	1	-0.105547	0.054214
																	LMG11440	-0.0481111	0.0284036	0.600057	-0.127992	0.0317695
																	LMG18200	0.0741111	0.0284036	0.0821081	-0.00576954	0.153992
																LMG18200	LB97	-.09978*	0.0284036	0.00807052	-0.179658	-0.0198971
																	LMG11440	-.12222*	0.0284036	0.000890539	-0.202103	-0.0423416
																	LMG11415	-0.0741111	0.0284036	0.0821081	-0.153992	0.00576954
															MRS	LB97	LMG11440	0.174111	0.073095	0.143988	-0.0328612	0.381083
																	LMG11415	-0.142056	0.0817227	0.55664	-0.373458	0.0893466
																	LMG18200	-.26089*	0.073095	0.00762213	-0.467861	-0.0539165
																LMG11440	LB97	-0.174111	0.073095	0.143988	-0.381083	0.0328612
																	LMG11415	-.31617*	0.0817227	0.00342387	-0.547569	-0.0847646
																	LMG18200	-.43500*	0.073095	1.0928e-05	-0.641972	-0.228028
																LMG11415	LB97	0.142056	0.0817227	0.55664	-0.0893466	0.373458
																	LMG11440	.31617*	0.0817227	0.00342387	0.0847646	0.547569
																	LMG18200	-0.118833	0.0817227	0.939933	-0.350235	0.112569
																LMG18200	LB97	.26089*	0.073095	0.00762213	0.0539165	0.467861
																	LMG11440	.43500*	0.073095	1.0928e-05	0.228028	0.641972
																	LMG11415	0.118833	0.0817227	0.939933	-0.112569	0.350235
															Ox-gall 0.5%	LB97	LMG11440	-.13633*	0.0210868	1.70481e-06	-0.195637	-0.0770301
																	LMG11415	-.43744*	0.0210868	2.40742e-19	-0.496748	-0.378141
																	LMG18200	-.59911*	0.0210868	1.70764e-23	-0.658414	-0.539808
																LMG11440	LB97	.13633*	0.0210868	1.70481e-06	0.0770301	0.195637
																	LMG11415	-.30111*	0.0210868	1.18118e-14	-0.360414	-0.241808
																	LMG18200	-.46278*	0.0210868	4.45719e-20	-0.522081	-0.403475
																LMG11415	LB97	.43744*	0.0210868	2.40742e-19	0.378141	0.496748
																	LMG11440	.30111*	0.0210868	1.18118e-14	0.241808	0.360414
																	LMG18200	-.16167*	0.0210868	5.84031e-08	-0.22097	-0.102363
																LMG18200	LB97	.59911*	0.0210868	1.70764e-23	0.539808	0.658414
																	LMG11440	.46278*	0.0210868	4.45719e-20	0.403475	0.522081
																	LMG11415	.16167*	0.0210868	5.84031e-08	0.102363	0.22097
															Ox-gall 1%	LB97	LMG11440	-.24078*	0.014492	1.6258e-16	-0.281534	-0.200021
																	LMG11415	-.45878*	0.014492	6.01634e-25	-0.499534	-0.418021
																	LMG18200	-1.15733*	0.014492	1.25363e-37	-1.19809	-1.11658
																LMG11440	LB97	.24078*	0.014492	1.6258e-16	0.200021	0.281534
																	LMG11415	-.21800*	0.014492	2.75315e-15	-0.258756	-0.177244
																	LMG18200	-.91656*	0.014492	2.0882e-34	-0.957312	-0.875799
																LMG11415	LB97	.45878*	0.014492	6.01634e-25	0.418021	0.499534
																	LMG11440	.21800*	0.014492	2.75315e-15	0.177244	0.258756
																	LMG18200	-.69856*	0.014492	1.1374e-30	-0.739312	-0.657799
																LMG18200	LB97	1.15733*	0.014492	1.25363e-37	1.11658	1.19809
																	LMG11440	.91656*	0.014492	2.0882e-34	0.875799	0.957312
																	LMG11415	.69856*	0.014492	1.1374e-30	0.657799	0.739312
															Ox-gall 2%	LB97	LMG11440	-.30222*	0.0412122	1.46765e-07	-0.418125	-0.186319
																	LMG11415	-1.11533*	0.0412122	7.62054e-23	-1.23124	-0.99943
																	LMG18200	-1.35611*	0.0412122	1.80914e-25	-1.47201	-1.24021
																LMG11440	LB97	.30222*	0.0412122	1.46765e-07	0.186319	0.418125
																	LMG11415	-.81311*	0.0412122	1.07081e-18	-0.929014	-0.697208
																	LMG18200	-1.05389*	0.0412122	4.32218e-22	-1.16979	-0.937986
																LMG11415	LB97	1.11533*	0.0412122	7.62054e-23	0.99943	1.23124
																	LMG11440	.81311*	0.0412122	1.07081e-18	0.697208	0.929014
																	LMG18200	-.24078*	0.0412122	1.02829e-05	-0.356681	-0.124875
																LMG18200	LB97	1.35611*	0.0412122	1.80914e-25	1.24021	1.47201
																	LMG11440	1.05389*	0.0412122	4.32218e-22	0.937986	1.16979
																	LMG11415	.24078*	0.0412122	1.02829e-05	0.124875	0.356681
															(*) The mean difference is significant at the 0.05 level.

## Sheet: Table S6
Table S6. Statistical comparison of OD600 measures obtained in different medium-supplemented conditions between four L. crispatus strains.
							95% Confidence Interval									95% Confidence Interval
	Carbohydrate source	Pairwise comparisons		Mean Difference	Std. Error	Sig. Bonferroni p-value	Lower Bound	Upper Bound		Ox-gall concentration	Pairwise comparisons		Mean Difference	Std. Error	Sig. Bonferroni p-value	Lower Bound	Upper Bound
	Starch	LB97	LB140	.57244*	0.0353828	3.48684e-16	0.472936	0.671953		Ox-gall 0.5%	LB97	LB140	-.13081*	0.0176342	2.14217e-07	-0.18074	-0.0808754
			LB151	.81533*	0.0353828	1.02436e-20	0.715825	0.914842				LB151	-.25044*	0.0197156	1.34751e-12	-0.306267	-0.194615
			LB146	.77044*	0.0353828	5.64464e-20	0.670936	0.869953				LB146	-.31072*	0.0176342	2.95889e-16	-0.360656	-0.260792
		LB140	LB97	-.57244*	0.0353828	3.48684e-16	-0.671953	-0.472936			LB140	LB97	.13081*	0.0176342	2.14217e-07	0.0808754	0.18074
			LB151	.24289*	0.0353828	5.46927e-07	0.14338	0.342397				LB151	-.11963*	0.0197156	7.93227e-06	-0.175459	-0.0638079
			LB146	.19800*	0.0353828	2.10428e-05	0.0984915	0.297509				LB146	-.17992*	0.0176342	2.50666e-10	-0.229849	-0.129984
		LB151	LB97	-.81533*	0.0353828	1.02436e-20	-0.914842	-0.715825			LB151	LB97	.25044*	0.0197156	1.34751e-12	0.194615	0.306267
			LB140	-.24289*	0.0353828	5.46927e-07	-0.342397	-0.14338				LB140	.11963*	0.0197156	7.93227e-06	0.0638079	0.175459
			LB146	-0.0448889	0.0353828	1	-0.144397	0.0546196				LB146	-.06028*	0.0197156	0.0285618	-0.116109	-0.00445702
	amilopectin	LB97	LB140	.08878*	0.0103664	5.22567e-09	0.0596238	0.117932		Ox-gall 1%	LB97	LB140	-.21223*	0.0207648	2.40917e-10	-0.271022	-0.153428
			LB151	0.00755556	0.0103664	1	-0.0215984	0.0367095				LB151	-.26903*	0.0232158	1.26327e-11	-0.334769	-0.203296
			LB146	-0.0146667	0.0103664	1	-0.0438206	0.0144873				LB146	-.64667*	0.0207648	4.60365e-23	-0.705466	-0.587872
		LB140	LB97	-.08878*	0.0103664	5.22567e-09	-0.117932	-0.0596238			LB140	LB97	.21223*	0.0207648	2.40917e-10	0.153428	0.271022
			LB151	-.08122*	0.0103664	3.68516e-08	-0.110376	-0.0520682				LB151	-0.0568074	0.0232158	0.124222	-0.122544	0.00892931
			LB146	-.10344*	0.0103664	1.43278e-10	-0.132598	-0.0742905				LB146	-.43444*	0.0207648	2.8934e-18	-0.493241	-0.375647
		LB151	LB97	-0.00755556	0.0103664	1	-0.0367095	0.0215984			LB151	LB97	.26903*	0.0232158	1.26327e-11	0.203296	0.334769
			LB140	.08122*	0.0103664	3.68516e-08	0.0520682	0.110376				LB140	0.0568074	0.0232158	0.124222	-0.00892931	0.122544
			LB146	-0.0222222	0.0103664	0.23856	-0.0513762	0.00693175				LB146	-.37764*	0.0232158	2.44695e-15	-0.443373	-0.3119
	pullulan	LB97	LB140	.27256*	0.0950541	0.0435886	0.00523073	0.53988		Ox-gall 2%	LB97	LB140	-.24625*	0.0282613	8.17246e-09	-0.326275	-0.166228
			LB151	.31589*	0.0950541	0.0134217	0.0485641	0.583214				LB151	-.69410*	0.0315971	7.63404e-19	-0.783571	-0.604633
			LB146	.39400*	0.0950541	0.0013958	0.126675	0.661325				LB146	-.76643*	0.0282613	2.23428e-21	-0.846452	-0.686405
		LB140	LB97	-.27256*	0.0950541	0.0435886	-0.53988	-0.00523073			LB140	LB97	.24625*	0.0282613	8.17246e-09	0.166228	0.326275
			LB151	0.0433333	0.0950541	1	-0.223991	0.310658				LB151	-.44785*	0.0315971	8.60985e-14	-0.53732	-0.358382
			LB146	0.121444	0.0950541	1	-0.14588	0.388769				LB146	-.52018*	0.0282613	9.23725e-17	-0.600201	-0.440154
		LB151	LB97	-.31589*	0.0950541	0.0134217	-0.583214	-0.0485641			LB151	LB97	.69410*	0.0315971	7.63404e-19	0.604633	0.783571
			LB140	-0.0433333	0.0950541	1	-0.310658	0.223991				LB140	.44785*	0.0315971	8.60985e-14	0.358382	0.53732
			LB146	0.0781111	0.0950541	1	-0.189214	0.345436				LB146	-0.0723265	0.0315971	0.177291	-0.161796	0.0171424
	maltodextrin	LB97	LB140	.50456*	0.0930907	3.51119e-05	0.242752	0.766359			(*) The mean difference is significant at the 0.05 level.
			LB151	.60333*	0.0930907	1.6295e-06	0.34153	0.865136
			LB146	.77633*	0.0930907	9.46858e-09	0.51453	1.03814
		LB140	LB97	-.50456*	0.0930907	3.51119e-05	-0.766359	-0.242752
			LB151	0.0987778	0.0930907	1	-0.163025	0.360581
			LB146	.27178*	0.0930907	0.0382353	0.00997467	0.533581
		LB151	LB97	-.60333*	0.0930907	1.6295e-06	-0.865136	-0.34153
			LB140	-0.0987778	0.0930907	1	-0.360581	0.163025
			LB146	0.173	0.0930907	0.433991	-0.0888031	0.434803
	glycogen	LB97	LB140	.68444*	0.0399428	6.66833e-17	0.572112	0.796777
			LB151	.89222*	0.0399428	2.61912e-20	0.779889	1.00455
			LB146	.94722*	0.0399428	4.29364e-21	0.834889	1.05955
		LB140	LB97	-.68444*	0.0399428	6.66833e-17	-0.796777	-0.572112
			LB151	.20778*	0.0399428	6.62707e-05	0.095445	0.320111
			LB146	.26278*	0.0399428	1.23228e-06	0.150445	0.375111
		LB151	LB97	-.89222*	0.0399428	2.61912e-20	-1.00455	-0.779889
			LB140	-.20778*	0.0399428	6.62707e-05	-0.320111	-0.095445
			LB146	0.055	0.0399428	1	-0.0573328	0.167333
	mucin	LB97	LB140	-0.0224444	0.0284036	1	-0.102325	0.0574362
			LB151	0.0256667	0.0284036	1	-0.054214	0.105547
			LB146	.09978*	0.0284036	0.00807052	0.0198971	0.179658
		LB140	LB97	0.0224444	0.0284036	1	-0.0574362	0.102325
			LB151	0.0481111	0.0284036	0.600057	-0.0317695	0.127992
			LB146	.12222*	0.0284036	0.000890539	0.0423416	0.202103
		LB151	LB97	-0.0256667	0.0284036	1	-0.105547	0.054214
			LB140	-0.0481111	0.0284036	0.600057	-0.127992	0.0317695
			LB146	0.0741111	0.0284036	0.0821081	-0.00576954	0.153992
	(*) The mean difference is significant at the 0.05 level.

## Sheet: Table S7
Table S7. Nucleotide sequence of the ten gene marker used to discriminate between co-cultived L. crispatus strains.
Sequence Name	Sequence
LMG11440_0740-0743	ggttttatactcccaagactcaaattggtacttgggtagcagcaattgtagcagttgttgcattgattgtagacacagttgacattattaactttattttcaagtcaagaaaacgaaatgaataattatcggtaaagaaatttgctaattagtattggaggtatagaaatgaataattttcaaaaactaagtactgctgaattacaaaatattgtaggtggtcgtggtaaaagctcttggtggagaaatgtacaaaggggcgtaagttagtttatgtcaggccttcgtgatgacttagcaggtaaataaaaggaagtattaaaatggaagaattgacgttagatcaattaaaaaatactataggtggtaaaggacactctcgtaattactatgctggtc…
LMG11440_1700-1702	ataatattaagtatattgaaattccatggggacaaataggttctaaacatgtagtaaaaaaggccatcagtttcattaatagaaaatttggtattggaaatagaaaaacacatttttaaggagaaaaaataatgaaaaaagtggcagctatcgtagtgacatataatagaaaaaaattattattagaaaatattaaagcacttttagctcaaacttataggaatttagacattttgattattgataattgtagtactgatgggactaaagatgctattcaagaatatataaaaaataagtcaataatttatgttaatactggttctaatttaggtggagctggtggttttcaatatggaataaaatatgcaagtaaaaataattatgataatgtttggg…
LMG11440_1993+1994	aatatttgtatggtaaattataaaatggtgaggtaatatgaaaatcctttttttatcgataataattcttttaattatagcttattttgctaatgataaagaattattttcacctagtgttatatattgtagtggtttcgcattggcctcattttttgctttgttgaatgaaaaaaatggggaaatatagatttaataacatatttagttatttgtggtggattattagaattttttataataacttatatagttaaatttatatttaatattacggtaagacaaaaaagtacttataatattgtttttcaagataaaagtgttataagtaggtataaattgatattgctcttattggtacaaatatttaatctcttaattatagtttattatttaaga…
LMG11440_1754	ttttaaatatattgaattaaatgttttaagttggctatcggtaatcttaccttttgattagaatatagataaataatgctatgttttggtaaattgtgaaaacaagatagatgtgcattaccggaggtaataaaaatgagtaaagctgaagttttaaacgaagaagagttgactgatgtagttggtggaacgcatggtcataatggtaaggtagctaaatgtggaggctatattttaagaggtgcagggactggtgctctaactggtgctttaactggtaccgccgcaggcgcagcagtaggtgcttttggtggagcgatgtttggtggaagtattgggattattaaaggctcagcttcttgtgtaggttacttagccactcatagatgaaaaatggta…
LMG11440_2075-2076	tttagtaagtaaaaaataattaccaaaattacttagtattgagcttaatatatatgctatcagactaatcaaactcagatataaaaatccttgaatgttgttttctttcagaagatctgcttgccatgttaaattataacgaacaaagactgttaacaacgatgaaataagacaagaagttataatgatagttgatcttattggatttaacttaagcaagttttttatagaaaacatatctttgcctcttctgccattttaataacatttatcaatcctaagtttccatcaggaaaacttacgttcgcattatgaaatgttccatcaatcaaaaataaagtattatcaatattgatagtataaaactgtaaattattcagcattgttctgatagcactg…
LMG11440_0034	atgaaaagtaattttgaattcttgaatacaaatgagctaaccagacaatattttaatagagcgtcacaagctgaattaagttacgctatgggactttatcctaatgttttaacttctgttagaactattgcagaaaatattgcaaaagatgtcgcagatcaaaagtttcttaagatagacgagagagaaacttttgatagtgttcttaagcgtttaaagcaaggtgcttatattgatgattattcattgcagcttttttatgatattaaaaatccaggtaatgttgcagcacatactttagaagatacttctaaagaagaagcattaaaagcattaaaacaattatttgcactaacttcatggttcgtaggagccttttatcgtgaaaaaattgatgct…
LMG11440_1343	atgaaaaaaggatttttaaagtcaataattgtatcaaccgctttaataagtagtttgcctgtagcatttactactaataattatcaagtaaatgctgctagaagttacaaagcttatacgggctcgaaatctataacctacaaagatcgaagcggcaaaatgacaataactggtgtagaagcattacacatgaaaaactcggattatagttcggcaggatcacaaataattgcttacggcacattcactaacaccagtcacaaaggaatcagtcctgaagattttgcaaatgatcacttcgctttttatcaagtaaaaagcaataaatggcatgagctaacacttaacagtccgattattatgccacctactaagcatattgactatttatcaagcaat…
LMG11440_1552	ttggatattagagtaactaatactaagaatcgcttagtagaagctctgctaacatgcttagaagaaaaaagtgtttatgagttaaaagtcaaagacattattgaagtatcaggtgtaagtaccagaactttttatcaatattatgcagacgttaatagcttagtggcagacgttgaaaatgattttattgaaggatataaagatagtattagacgtgatcgcgaatctctagctaatattgatatgactcttcctacacaagatcaattaaaagcagtattatcagcaaccaaaaatactatttcttattgttttgatcataaacgtgaaattcaattgctactttcagataatggtgatattcgtttttataatttgatttttgatacgagttgtgat…
LMG11440_1993	ttgatattgctcttattggtacaaatatttaatctcttaattatagtttattatttaagaaaagttactggattatcaaatgtgattgaagcgtctcactatataaatcagagtaataatggatggatacaaaaccaagttcaattgcctacaatagttggagtattatctgcctttaataatgcatgtggattatttagtgaatacttaattgcaaaaaatactataagtaaaagccgaaaaaatctaatatttttattcttaataatattgatgggtatgataacagcaatattggttagcggtgcacgtggtggtgttgtttataatatcatagcatttgcgttttatctctattttgtatataaaactaaaataaaatggaataataataatgga…
LMG18200_0440	atgaccgacaaaaagagcttaaaacaagtaaaaattggttttgtaccaactagaagaaacattttttcagcaactgccgcaattgagtttgctgataaaacccgtgaaaagttagatgaattaggcgttaattatgtagatattaaagacgtcaatgatgatggtttgctttatgatgatgcgggcttagaaaagattactgaaaagtttaaggcagaaaaagttgacggtatttttattgctaacgaaaactttggtactgaatatgaagttgctcgtttagctgctaaatttgatgtgccagttcttctttggggaccaagagatgaagctcctgctccagatggttctagaagacgtgatactcaatgtggattatttgctatcggtaaagtttta…
LMG18200_0501	ttgtttaatgaaatcaaaagcctaaatgaggaatgtggcgtcttcggtgttttcggcgctcctgatgctagtcaattaacatatctgggtttgcataacctgcagcaccgcggacaagaaggggccggcatcgtctcaagcgatggtgaacatttgtatcaacaccgcgatcgtggccttttatccgatgcttttgctgatccgaatgatttaaaaaaattggtcggcgacagtgccattggtcacgttcgctacagtacaacgggtcgtaattcgattcaaaacgtacaaccatttctctttcattttctagacggtgatgttgctttagcccacaacggcaatttagttaatgccgtgtctttacgaaacaagctcgaaaaacaaggtgcgattttt…
LMG18200_0504+0505	tggtatcaagacaatcagcgttgaagaagttactaatttccctgagattttggacggccgtgtgaagactttgaacccatatattcatggcggacttcttgctaaaagaaacgatccggaacatatggcaactttagagaaattgaacatcaagccaatcgatttagtttgcgttaacctttatccatttaaacaaacgattgaaaagccggatgttactagagaagaagcaatcgaaaacattgatattggtggtccaagtttattgcgcgcagcttcgaagaactatcaagatgtcactgtcgtaaccgataaagctgactatgatttagttttaaaagaaattgtggaaaatgggaacaccacgcttgaaacaagagcaaaactagcagctaaggt…
LMG18200_1516	atggataagaataagattaaaaaatatgcgattaatgcaagaacagaattaattaatgctattaaagttaaactagcaactttaggcattgatgaaaatgagattcaagacaagttgtcgatttcaaccccagacaaggaatactatgttgatgataatgaagctaatgcattaactggtgcacaaattggttggcgcaaagatattgtagcagaattgaatcgccatggatatcaagaagattctaagactgcatataaggattttgtagaagaagtagcttacacttggttcaaccgaattattgctattcgttttatggaagttaataattacttgccaagtagagtgcgggttctttctagtgaagatggtaggaatgaacctgacattatcaat…
LMG18200_1610	atgaatgatcgactattagaacttgaaaagcaagaaactaaaaattataaaaaacctgaatattatatgaatcgtgagcttagctggatggagtttaatgatcgtgtattggaggaagcacgtaataaaaacaatcccttgctagaaaggatcaactttttaggtattacacaaagtaatgttgacgaattctttatggtacgagttgcatctcttcataaacttgtagctgcgggtattacctcaacagattcttctggtatgacacctcaaaagcagcttaatgaaattaataaaaaagagcataaagaagttgaaaagcgttattcaacttattcgcgttctttactaccattacttgaaaaaaatgatatttatattaaagatatttcagagttg…
LMG18200_1658	atgaacattaaagaaaatctttcaaatcgtattaaaagagtcaagccatctgtaactaacgatagcaacagacaagcaaaagaattaatcaaaaatggtattcatgtatttaatttaagtaatggtgatatttcgttgccaactcctgaaattgctaaaaacgcagcaattgaagctattgaaaacgatgacacaaaatatactttggcatcaggaaaagaagaattacgtaaagcgattgctgaccaatataatcgaaaatatgatttagattataaatatcaaaatgttcttgttggatctggaactaagaatgttctttttacattaatgggagtactttgtaatcatgatgatgaaataatagttcctacaccttgttggccatcatattttgag…
LMG18200_1659+1660	tatttgtagcattaatgggaaatgactatccatcgtgggggtcaaaatatattgacttgtatataaagtcaaataactatgactcttctgatgctcttgaaattttagataatttaaatcttaaatttgatggagttgtaactttctgggatagagacgttgaattgacttcaaaaattgcagaacattttgatctacctggatgtccagttaaagctgctactattatgagaaataagtatttaactcgtaaagtaattagcaaatataaaattccaaatataccttataagttgataacagatttgtcaactctaaatagtgcaataaagaaaattggttatccggctatcataaaacctgtaagtgcttcttcctcgaagggaatttttaaaataa…
LMG18200_1758+1759	atgaagttaaagattaatatgtggactggtattttagatattgtaaactgtgttttgtttgcaatgtcttggtttgtgatttttggagcagccttttctgatgcaactactggcggaaattcaacgagtggagcaggtgcatttttctatattatggcttgggttggagttgtattgaacattattgccttagttagatcaaagaaggctaatatttctattgtaggtccaattttaggaattattggaagtgcattgtttggagtaacggctgcacttgcatttcctgcattggtagtactaattattgctactgtatttactatgctacaacatcctgccaaaaacgcagttactaagtagttttgagactataaaactaaaataataaaaaaagac…
LMG18200_1784	atgatatttttaactttatcattagtattattaactttagtagcttattatataaataatcgatcattagtttcaccatcaattcttttttgtgggggcatgactatagcgtcctttattgcttggattaatcaaaaaacttggaatcttgaattagatataagaacgctcttggttattacattaggagcagtagaatttatactagtaggatatattacaaattttattttcaatattatatatagcagaactcgaacacaaaaaatggttccttataatgggattcctgaatacattaataaaagatttagaagtgttcttttgattcaactaataatattatgcgtagcaatttttacaatcagacaaactactggtatttcaaatttaatgagt…
LMG18200_2142+2142	ggttgtcatgtcagcttcagttgttggggctgccattgcagcaattgctaagtcatttccaactgaacccatttctaaggttcaaatgttaagtacaattccacaattaggtcaggttattgcgactttgatttttacttggcttacttataagatgacacgtaagaacatcggtattttagctgttttgtttgttactatcggtggtgtaattcctgctttctttaatagcagcttaaacttaattttggcatgtatgattgcgatcggttttggtactggtttgatcagtaatgtcggtcccgtgttggttcaggaacactttgaaggtgaagaaagagccactgtaatgggctggcaagttggtttcaacagtattggtatgatggctatgaccgc…
LMG11415_0039	atgagcaaaaaatatgatattaagtatcttgaaccagatttaagtgtatataacaaatatccacaattaattaaagtatgggaaaataatttagatattaatcaattacaaaataataaaattagagattatgaacgaaaattaagagaagatgaacggcaacgttttattaatatcagtagaaaaagagaacagcgcataagtccagcggaatttcaagactatttaaaaaacataaaattagaagatatagataccgctttaaatactagaaatccacaaaatatacaaaaatttatagaatttttgaaggaattaaatactttagaacttcgtcgaaatatggatttagaaaataataggatttctaaaaatattgatcctaaaattgttaagaaa…
LMG11415_0048-0050	gctaaacttacacccgtgcaagtccaataccataatgatcgaacaaatatccattgatagacaatacgattacttcaattccagcatctagatcattataaattgaaacgatggttgctcgccttttttcggtcttaattgctgcttgtaatacaattccactaaccatattttctacgcttccaagcatagtatgtatcatgaatatacctaatgaaacataataatattgccttgttagtacaactcccatatagtcgctattactagcttgtgattaactacacttggcgacaactacccatgattcagacttttactggaccagataaaatatcatgcccgacacacgagaaaaagaaccgaatcccaaagattcgattcccaaagtgccaatca…
LMG11415_0083+0084	ttaacacaagcccaaatgattcagggaagcaaaataagcattacccactattctaaaatggaaaaaggacaaaacagaatttttgtagacgatttaatgctaattctacaattacatggagtatcaccagctgatttctttaaagaatatttcccaacaaaagaagacacgatttcctctaaaatatctcaagaattaaatcgttctttttacaaaaatgacattaaaaaagctaaagaattacagaagctaattttaaatactaaacatgtttcaacggaactaaaagatagagctggtttaattatagccgtattaactgcaagagataataaaactgatacaacagctattacacaagctatgcatgatttcttcaaatataaagaatggatgaat…
LMG11415_0504 LB151_0504	atgaaaattttcaacaagaagaacttattactgtcatctgcagttgttgcagggatgttattagtatcagatgtaaatagtgctacatttactgtgtacgctgctgaacagcaaagtagtgttggacaagctagccaagcagtaaaggctggcaatagtttaacccaagaacaaattcaacaagcaaataagtatattaaaattgaaaataatcagtatatgcttgatacttcgaataaatcatgtactttaagtccagaaactattcataagattcaagaagctttaactttatttaataaaactgttagagaaaacaatgttgtattattatctaatgaagatgtagaaaataataatttggatcaagaagtatctccttttatcacttttgtgaag…
LMG11415_0561+0560	acgttaagattgaacaacaaggaattatgggccgtgttcatgaaattatgcccgatgaagctaagaaagctgatttcgttttaatcggttcagatcaaaagatcgatggtatggatcgcttcaagggaaagaaggttattagagtagatattaatacctgcattcaagccccagaggcagttttaaagaaatgtgtatctgttgttaaaggggagtaagatcatatttcgtgttgaatgatcatttgaaatgaagggagtttaaaatgaagtttaaacaattaatgcatgagtggcaaggctacatcatgacaggtatctcttacatgattcctacaattattggtggtgctcttatcgttggtgtaccacaattaatcggtatggcttgtggggttga…
LMG11415_1145	ttgactgaattaaaattagtaaacgatgcacaaaacacgggaattaagccggcgagcacagctatgcttgaccggacggatagcggaaatgttaaagctacactaaaaaacaccgctattatcctacaaagtgataacaatttgaaagggcttttgcgctataacgagttttcacaaaaaatcgatgttgttgaagataaagagattaacgttacagggctgttaccgcttacgcttgaaaaagggcagcttaaagatagcgacgagcagtctattcttacctacttagcaagttcaagctatcaagtacagccaacccttactactttggaagtagctattggggttacagctcacgcgtttgcctataatcccgtggttgactacatgaatgaagca…
LMG11415_1581	atgcataaatttatgacacgtagacgatttcacgtgatctggactacagtgttaattacaattttagctttattcttcttgttcccattggtttggatgatcgtttcttcaatgaaacctgaatctcaaatttatgccaacatcagtaactttaaggcattcttgccttcaggtcatatttctgattggggcaaagcttatgtaagcatcttccatagattcccagtaatgagatacattttaaacagtgtattttatgcaacaagtgtaacggtaggttcaattgtagtaaatgctttagctggttatggttttgctaaattcaactttactggacgtaaattactctttggtttattaattgctttgttggttattccgggtaccacgcttttgatt…
LMG11415_1583	atgaaaaagtggaaattaggagtggtatcagcagctgcagctatcgcagctcttggtttaacaggttgtagcaataatcaaggtagcagcaacagcaagaacgtaaccatgtgggttcacgtttctaatactgaccctgaaggtaaggctttacaaaagaatgttaacgactttaacaaggaaaataagcacggttacaaagctaaggtgcaatttattcctcgttccggttcaggtggtggttatgaagacaaggttaacgctgctttgaactctggtagtttaccagatgttttgactttggatggtcctaatactgctgcttatgcacattcaaaaattattcaaccaatcgataagtacattactaataaagacgatattctaccaactattatt…
LMG11415_1707	atgaatagtttagatattgttggacaatatggactaagtaatgctttacccattctgtgtggagtagcactaattaaaattgagaagaaagaaaaaaacgacataaatagaaaacaggattttataacattgcttgatgaagtagtggaaagatctaaatttaaattgttaccagaattaaaaaattgggtaactttaacgtgtgctagtttagatgataatattttcttttctatttataatgtggcaaatagacatagtgcattagatataatggattactttaataaggttattaattggcgtatatttggcacacgtcttcatagcattaaaagtaatgaaagtctatctaaactagctatttctattatcaatttaaataaggatgaaactttc…
LMG11415_1983	atgataatgaaagcgaatacatatgagatgaaaaattatctaagtattgatattggtgggactaacttaaaatatgctttgttagacaatgccggcaatattattgaaaagggcaaaacaaaatcaccacatgaaaaagaaaagttcttgacgacagttgatcaagtagttaaaaattacgctgaaaaagatatcaagggtctagctttttgtgcaccaggtaaaattgaatacacgaagattcatttcggtggcgcattgccatttcttgatgggattgatttttcagaaatatataaggatctcaacattccagtcgcagtaataaatgatggcaaggctagtgttttggctgaaaattggctaggaaatttgaaggacttgcaaaattgtgctgct…
LMG11415_1988	atgccgaaaaagacagaagaagaaaattcattacaccttgttaaaagctcatcggaaaacgcaaaggacaagcagaaattcaaagctcgccctagttgggcagaacctattattgatcaaaacggaaatacaaaagggtggcgtgctaaaccaaatcttttggcacagactattttagacgaaaattatatgttttctgccgttgatcaaagcggaaaatcaacaatgtatttatacaacggtgactattgggaaccgattgatgttgctggtatgcgtaatattgttgctagttacttctatgatgacgatcatcaacactcctatgatctactgagtagtaaagtggttaacgatactgctaatcttgtttcagccttaatggataggcgaaaatat…
LB97_1021	atgcagttgtacagagataaagaaatagatatagagttatcgttacctgataaatataataaacaagataaaaagaaagcactaagtaaattttatagagataaaataaatccagatgatgataatgatcatgattttgtgtttttagaaaagcaacttcataagtttctcaaaagggctgttttgcgttttataagtaaagattatagtaatgttgtgctattagttggtgccggagcttcagttgtaactaatgagaatggaaatattaattcaaattatggaaagactatgcaagatatttcatggaatattttcaatcagctttatggaacaaataatttagaagaatatttagatgaaaaggatgctaagatctttttacctaaagatcaacaa…
LB97_1077	atggatacaacgactagtaaaaaaatgaatcaggcgctagttacagatatagggcgtaatttgttttcaaaactcggatcgggtaaaggcgaaatcctttataccaaagccgcactttatacgcaagatttaagcggaatgaccgatgaacaaattagggctttgacctctttagctggcgaaaagatgacaaccggcattaaggtggctgacatctcaccggttgataaagaaactaaacaagtagacatcgaatttgcattttcaaatcacgatttaaatgaggatatcaattttaagtcgattgggctttacgcaaccattgatggcggcaaagaagaaattttagtcgcaattattccagctattggtactgcaacacttggagcaggttcgcca…
LB97_1469	atgagtgaaaaactagaccttgcaaacttcatagtctcttttggtagtatgaatgactacagtagtactgtgttgcaaacaaaaagagccttagatcttaatgacctatctaagcttgtacatcaacaccacgatggtgccatcttaaaagatgctttagatggcatagctgcagcaaagaaattcggatttacaagacaaggaattattgaaattaataaagcctttacccatagcgaagaagaagacccaagtattccagggcgcttaagacatgtaagttataatccagacgacgcaattgtcattatcacagaccctaaaggcacagctaaaggtgcatactttgctccagaaaacgtctaccccgaagacttagatgaaataattgaacaatac…
LB97_1504	atgtcagatacattaggttacaagctagaaagacaagtggatgactatattgagcatgagttggaagaagagattggcttaaccaaaaaagactatggtattgaatcatatatggacgagtatctgaaagaagcactaaaaggtggagctaaaacactaaataaaactaactttggtgagccagattttaatataacaaaatacgatgttcctgttctctttgaaaataagctttattctaagtatctaatcaagttagatgctaaaggtaggatttctacgactcaatcagctataaaaaagtatgctgtcaatggtgcgttacattatgcgagaacaattcttaaatcaaagatgtataagtcatgtatcatagtgggtgttgctggtgataatcct…
LB97_1538	atgaaaaatataagaaagaagattatagtatttctgctagccttggaatgcttagctttttgtatatcctttaatagcaaagtgtatgcatcatggagtcccgcttcagaatggaaagaaaatggctatcctactgaggactggacaacagatcaatttacataccatcaaataggatttattaatgatcctaaaaataatcaattgttgttatatgtagacatttgccctgattctaaaaccaatagaaatagtcatggatatgaaggtggatatcgtcaattgcagccatcagcctacaatataaatgttggtaatgctacatacagtgttaatttagatgtcaatccatggaatattcaaaatggaaaatctggatatgcaggaattggagtatgg…
LB97_1539	atgaacatcagtaaaatatccccaaaaatatttcattttggaaatggtgtcatccgtgcctttttctttggcttgattataattagcttcttcgctgtgctctcatctactaattggctgccagatgcaaaaactacgaccggcttaacttacataatgtttgcactactattaattttagttttaagctggttctcctttccaaagtttcaaatgttcttaaaaacaatttttatcaagcataaatggattacttctattatttgtttagtccttgcattaatttggcaaattcaatttgtctacttcgtacatcccgcaatcggatttgatgttagtgctgttcacaataccataatcaatccgaatctacctgaattaagaggatatttcagtgtt…
LB97_2198	atgcttgaaaattatttttttgattttgataaaactctggctagttcaggtaaggcgtcattgattgcgacaaagcaggcatttaagttaaataatttagatgagccagatgatgatcaaattttagattttatgggtattcctgctgatgtttcattccctaaaatggctaatagagaattgtcagaaagtgatgcgaaaaaattagttgatacctaccgtaatatttatggaaagtatgaaaaagaaaatacacatttatatcctggaatgcgagatgtactagaggatttacagcaaaaaggtaaaaatttatttgttgtatccagtaaaagtcatgatattttaaagagaaatttagataatttgaaaattactcaatattttaaagactttgtg…
LB97_2234	gtgtttttatttgatttaccagacgaagttttaacagcagaaaatgtagatgattttctcagcagccagattaacagaatggaacggctcagtggggttagtttatctagtccccagctatcacttgctcccgctcactcaaatggcgttaatagccaagaaaagatgatggaaagaaggctggcagcatttgatgttttgaaagcaatcaaatatgccattgatcatacatcaggtgtatctcctcagatactatttgaattttacgtcttacataagaaagtatgggaaatcaatcgtgactgtaatatgaatcataatcagttcggtgatttcaagaatgttgcattgaatcaatttgctgagtgttggatctcggcacaagacaagtattttcct…
LB97_2256	atggcaggttacattatgtttttggtaattggattaggattaatcccttttgccttttggattgacaaagttaacgcaaattcaacaattggcaaggaacaccccgaaaaattaaaaaagcctttgcataagcgatggtggatgtacctaatcgcggttgtcttagtagttggcagtgtcgcaaatctagctgacccagctacttatagatccagcaagcccaagtctcaccgcttagctagtgataaagaaatgcaaaaggaatataaaaagacggttgaagaccgtgaaaatgctgaaagccaaaatttaccaggtcaaaaattaaataagaatttggctaataaaggcgaatctttttggacagctaaaaacgataaaaaagttcatatctttgct…

## Sheet: Table S8
Table S8. Shotgun metagenomic sequencing of the four-strain co-cultivation using the bioreactor simulator.
	Sequenced reads	Reads retained after filtering
4-strain crispatus-10h	28595668	23135659
4-strain crispatus-24h	23964563	20568518
4-strain crispatus-48h	13025284	12284061
4-strain crispatus-10h		4-strain crispatus-24h		4-strain crispatus-48h
Marker gene	Mapped reads	Marker gene	Mapped reads	Marker gene	Mapped reads
LMG11440_0740-0743	7.72071	LMG11440_0740-0743	79.3067	LMG11440_0740-0743	70.369
LMG11440_1700-1702	3.83365	LMG11440_1700-1702	57.5908	LMG11440_1700-1702	72.3379
LMG11440_1993+1994	4.97723	LMG11440_1993+1994	91.6636	LMG11440_1993+1994	60.3712
LMG11440_2075-2076	6.32812	LMG11440_2075-2076	62.1385	LMG11440_2075-2076	82.6071
LMG11440_1343	9.64024	LMG11440_1343	58.5157	LMG11440_1343	60.4316
LMG11440_1552	5.1692	LMG11440_1552	34.5377	LMG11440_1552	94.4535
LMG11440_1993	5.61942	LMG11440_1993	47.6982	LMG11440_1993	61.3048
LMG18200_0440	8.309	LMG18200_0440	12.8578	LMG18200_0440	7.43829
LMG18200_0501	8.26615	LMG18200_0501	34.2312	LMG18200_0501	24.2312
LMG18200_1516	8.32388	LMG18200_1516	31.3092	LMG18200_1516	8.30917
LMG18200_1610	10.4845	LMG18200_1610	19.9867	LMG18200_1610	19.9867
LMG18200_1658	12.7597	LMG18200_1658	22.6071	LMG18200_1658	12.6071
LMG18200_1659+1660	5.53852	LMG18200_1659+1660	40.4316	LMG18200_1659+1660	6.43163
LMG18200_1758+1759	7.63425	LMG18200_1758+1759	14.4535	LMG18200_1758+1759	7.45353
LMG18200_1784	13.949	LMG18200_1784	11.3048	LMG18200_1784	5.30482
LMG11415_0048-0050	145.971	LMG11415_0048-0050	20.1572	LMG11415_0048-0050	24.7579
LMG11415_0083+0084	118.582	LMG11415_0083+0084	14.5582	LMG11415_0083+0084	18.9087
LMG11415_0504	88.1299	LMG11415_0504	11.9009	LMG11415_0504	13.6998
LMG11415_0561+0560	176.912	LMG11415_0561+0560	22.6534	LMG11415_0561+0560	36.8749
LMG11415_1145	138.418	LMG11415_1145	16.5805	LMG11415_1145	28.7886
LMG11415_1581	139.055	LMG11415_1581	16.6458	LMG11415_1581	34.0751
LMG11415_1583	103.119	LMG11415_1583	26.3434	LMG11415_1583	41.396
LMG11415_1707	88.5838	LMG11415_1707	8.06531	LMG11415_1707	11.0225
LMG11415_1983	173.958	LMG11415_1983	23.9018	LMG11415_1983	46.5981
LB97_1077	60.1336	LB97_1077	142.957	LB97_1077	187.431
LB97_1469	72.6413	LB97_1469	161.608	LB97_1469	187.206
LB97_1504	70.4184	LB97_1504	145.099	LB97_1504	159.863
LB97_1538	61.8244	LB97_1538	130.192	LB97_1538	123.122
LB97_1539	50.8184	LB97_1539	96.969	LB97_1539	135.545
LB97_2234	42.2805	LB97_2234	102.049	LB97_2234	121.29
LB97_2256	43.8539	LB97_2256	107.553	LB97_2256	153.42
CRISPATUS 10H						CRISPATUS 24h						CRISPATUS 48h
ANOVA with Bonferroni correction						ANOVA with Bonferroni correction						ANOVA with Bonferroni correction
		Mean Difference	Std. Error	Sig.				Mean Difference	Std. Error	Sig.				Mean Difference	Std. Error	Sig.
LB140	LB146	-3.22405	9.8718	1		LB140	LB146	38.23816*	8.31099	0.000534059		LB140	LB146	60.22614*	8.43668	6.73363e-07
	LB151	-124.11900*	9.61246	2.73469e-12			LB151	43.76852*	8.09265	6.11086e-05			LB151	43.23851*	8.21504	9.01204e-05
	LB97	-51.24028*	10.1955	0.000170518			LB97	-64.99655*	8.58355	2.2879e-07			LB97	-80.85732*	8.71336	4.13084e-09
LB146	LB140	3.22405	9.8718	1		LB146	LB140	-38.23816*	8.31099	0.000534059		LB146	LB140	-60.22614*	8.43668	6.73363e-07
	LB151	-120.89495*	9.26836	2.15739e-12			LB151	5.53036	7.80296	1			LB151	-16.9876	7.92097	0.246827
	LB97	-48.01623*	9.8718	0.000263388			LB97	-103.23470*	8.31099	6.7312e-12			LB97	-141.08346*	8.43668	5.40467e-15
LB151	LB140	124.11900*	9.61246	2.73469e-12		LB151	LB140	-43.76852*	8.09265	6.11086e-05		LB151	LB140	-43.23851*	8.21504	9.01204e-05
	LB146	120.89495*	9.26836	2.15739e-12			LB146	-5.53036	7.80296	1			LB146	16.9876	7.92097	0.246827
	LB97	72.87872*	9.61246	2.23513e-07			LB97	-108.76506*	8.09265	1.06742e-12			LB97	-124.09583*	8.21504	6.51159e-14
LB97	LB140	51.24028*	10.1955	0.000170518		LB97	LB140	64.99655*	8.58355	2.2879e-07		LB97	LB140	80.85732*	8.71336	4.13084e-09
	LB146	48.01623*	9.8718	0.000263388			LB146	103.23470*	8.31099	6.7312e-12			LB146	141.08346*	8.43668	5.40467e-15
	LB97	-72.87872*	9.61246	2.23513e-07			LB97	108.76506*	8.09265	1.06742e-12			LB97	124.09583*	8.21504	6.51159e-14
*The mean difference is significant at the 0.05 level.						*The mean difference is significant at the 0.05 level.						*The mean difference is significant at the 0.05 level.

## Sheet: Table S9
Table S8. Functional Investigation of the L. crispatus LB97 unique genes.
Locus tag in L. crispatus LB97	Annotation	EC number	Enzyme name	Enzyme activity	Metabolism
LB97_1000	GNAT family N-acetyltransferase 960943:961248 reverse MW:11728	2.3.1.-	Transferases. // Transferring groups other than amino-acyl groups.	acyltransferase activity, transferring groups other than amino-acyl groups	Lipid-Biosynthesis
LB97_2198	HAD family hydrolase 2077496:2078140 forward MW:24447	3.6.1.1	Inorganic diphosphatase.	inorganic diphosphate phosphatase activity	Glyphosate-Degradation
LB97_2324	cysteine desulfurase 2166742:2167980 forward MW:45194	2.8.1.7	Cysteine desulfurase.	cysteine desulfurase activity	Enzyme-Cofactor-Biosynthesis
LB97_2196	TIM barrel protein 2075854:2076735 forward MW:33659	5.1.3.22	L-ribulose-5-phosphate 3-epimerase.	L-ribulose-5-phosphate 3-epimerase activity	Ascorbate-Degradation
LB97_2195	3-keto-L-gulonate-6-phosphate decarboxylase UlaD 2075103:2075741 forward MW:23459	5.1.3.22	L-ribulose-5-phosphate 3-epimerase.	L-ribulose-5-phosphate 3-epimerase activity	Ascorbate-Degradation
LB97_2194	PTS sugar transporter subunit IIB 2074782:2075084 forward MW:10961	-	-	-	-
LB97_2193	PTS ascorbate transporter subunit IIC 2073282:2074769 forward MW:55069	2.7.1.194	Protein-N(pi)-phosphohistidine--L-ascorbate phosphotransferase.		-
LB97_2192	PTS sugar transporter subunit IIA 2072802:2073260 forward MW:17081	2.7.1.197	Protein-N(pi)-phosphohistidine--D-mannitol phosphotransferase.		-
LB97_2191	L-ascorbate 6-phosphate lactonase 2071659:2072732 forward MW:40931	3.1.1.-	Hydrolases // Carboxylic ester hydrolases.	carboxylic ester hydrolase activity	-
LB97_2371	MucBP domain-containing protein 2209876:2211813 forward MW:71286	-	-	-	-
LB97_2421	hypothetical protein 2261920:2262144 reverse MW:7900	-	-	-	-
LB97_2420	LysM peptidoglycan-binding domain-containing protein 2261039:2261902 reverse MW:33155	-	-	-	-
LB97_2419	ISLre2 family transposase 2259926:2261035 reverse MW:41973	-	-	-	-
LB97_2411	hypothetical protein 2255828:2255914 reverse MW:3324	-	-	-	-
LB97_2408	transposase 2252893:2254434 reverse MW:59883	-	-	-	-
LB97_2401	Rgg/GadR/MutR family transcriptional regulator 2244437:2244751 forward MW:12196	-	-	-	-
LB97_2398	hypothetical protein 2242477:2242674 reverse MW:7749	-	-	-	-
LB97_2395	DeoR/GlpR family DNA-binding transcription regulator 2238655:2239413 reverse MW:27952	2.7.1.5	Rhamnulokinase.	rhamnulokinase activity	-
LB97_2393	helix-turn-helix domain-containing protein 2237041:2237229 reverse MW:7317	-	-	-	-
LB97_2392	type II-A CRISPR-associated protein Csn2 2236221:2236655 forward MW:16460	-	-	-	-
LB97_2391	CRISPR-associated endonuclease Cas2 2235919:2236224 forward MW:11944	-	-	-	-
LB97_2390	type II CRISPR-associated endonuclease Cas1 2235033:2235941 forward MW:34842	-	-	-	-
LB97_2389	type II CRISPR RNA-guided endonuclease Cas9 2233786:2234829 forward MW:39750	-	-	-	-
LB97_2388	type II CRISPR RNA-guided endonuclease Cas9 2233212:2233832 forward MW:23610	-	-	-	-
LB97_2387	MupG family TIM beta-alpha barrel fold protein 2232567:2232734 reverse MW:6350	-	-	-	-
LB97_2386	5'-nucleotidase C-terminal domain-containing protein 2230025:2232499 forward MW:91504	-	-	-	-
LB97_2384	Abi family protein 2228999:2229187 forward MW:7254	-	-	-	-
LB97_2383	AAA domain-containing protein 2225705:2228698 forward MW:115516	-	-	-	-
LB97_2382	hypothetical protein 2225063:2225500 forward MW:17175	-	-	-	-
LB97_2381	FAD-binding oxidoreductase 2224113:2224808 forward MW:25919	-	-	-	-
LB97_2380	NAD(P)/FAD-dependent oxidoreductase 2222591:2224120 forward MW:56787	-	-	-	-
LB97_2379	GntR family transcriptional regulator 2221746:2222447 reverse MW:26578	-	-	-	-
LB97_2377	zinc-binding dehydrogenase 2219597:2220331 forward MW:25686	1.1.1.306	S-(hydroxymethyl)mycothiol dehydrogenase.	mycothiol-dependent formaldehyde dehydrogenase activity	-
LB97_2375	ATP-dependent helicase 2217259:2219121 forward MW:72388	3.1.11.5	Exodeoxyribonuclease V.	exodeoxyribonuclease V activity	-
LB97_2374	AAA family ATPase 2215359:2217269 forward MW:73120	-	-	-	-
LB97_2373	hypothetical protein 2213805:2214539 forward MW:29291	-	-	-	-
LB97_2372	YSIRK-type signal peptide-containing protein 2212027:2213637 forward MW:59523	-	-	-	-
LB97_2369	hypothetical protein 2208811:2209023 forward MW:8177	-	-	-	-
LB97_2368	recombinase family protein 2208189:2208572 forward MW:14073	2.7.7.6	DNA-directed RNA polymerase.	DNA-directed 5'-3' RNA polymerase activity	-
LB97_2367	hypothetical protein 2207507:2207596 reverse MW:3395	-	-	-	-
LB97_2360	ISL3 family transposase 2199352:2199852 forward MW:18345	-	-	-	-
LB97_2345	hypothetical protein 2185863:2186015 forward MW:6102	-	-	-	-
LB97_2344	hypothetical protein 2185013:2185846 forward MW:31707	-	-	-	-
LB97_2343	XRE family transcriptional regulator 2183855:2184997 forward MW:44426	-	-	-	-
LB97_2342	hypothetical protein 2183227:2183871 forward MW:24392	-	-	-	-
LB97_2341	hypothetical protein 2182770:2182994 reverse MW:8298	-	-	-	-
LB97_2340	winged helix-turn-helix transcriptional regulator 2182538:2182759 reverse MW:8046	-	-	-	-
LB97_2339	hypothetical protein 2180647:2181684 forward MW:40866	-	-	-	-
LB97_2338	hypothetical protein 2179859:2180449 reverse MW:22536	-	-	-	-
LB97_2337	helix-turn-helix domain-containing protein 2178975:2179820 reverse MW:33246	-	-	-	-
LB97_2336	hypothetical protein 2178375:2178878 reverse MW:18384	-	-	-	-
LB97_2335	hypothetical protein 2176929:2177291 reverse MW:13944	-	-	-	-
LB97_2334	AAA family ATPase 2175785:2176927 reverse MW:42191	-	-	-	-
LB97_2333	hypothetical protein 2175174:2175788 reverse MW:23226	-	-	-	-
LB97_2332	hypothetical protein 2174739:2175107 reverse MW:14025	-	-	-	-
LB97_2331	replicative protein 2173801:2174694 reverse MW:34380	-	-	-	-
LB97_2330	replication initiator protein A 2172266:2173324 reverse MW:41061	-	-	-	-
LB97_2329	hypothetical protein 2172131:2172223 reverse MW:3459	-	-	-	-
LB97_2328	Nramp family divalent metal transporter 2170159:2171667 forward MW:55577	-	-	-	-
LB97_2327	metal-sulfur cluster assembly factor 2169824:2170147 forward MW:12192	-	-	-	-
LB97_2326	Fe-S cluster assembly protein SufB 2168421:2169824 forward MW:52420	-	-	-	-
LB97_2325	SUF system NifU family Fe-S cluster assembly protein 2167967:2168428 forward MW:17070	-	-	-	-
LB97_2323	Fe-S cluster assembly protein SufD 2165553:2166761 forward MW:45311	-	-	-	-
LB97_2322	Fe-S cluster assembly ATPase SufC 2164743:2165537 forward MW:29431	7.5.2.5	ABC-type lipopolysaccharide transporter.		-
LB97_2320	2Fe-2S iron-sulfur cluster binding domain-containing protein 2162830:2163261 forward MW:15973	-	-	-	-
LB97_2318	YSIRK-type signal peptide-containing protein 2160860:2162230 forward MW:50527	-	-	-	-
LB97_2317	plasma-membrane proton-efflux P-type ATPase 2158841:2160715 forward MW:67941	7.1.2.1	P-type H(+)-exporting transporter.	P-type proton-exporting transporter activity	-
LB97_2316	HAD-IC family P-type ATPase 2158528:2158815 forward MW:10478	7.1.2.1	P-type H(+)-exporting transporter.	P-type proton-exporting transporter activity	-
LB97_2315	HAD-IC family P-type ATPase 2158328:2158531 forward MW:7581	7.1.2.1	P-type H(+)-exporting transporter.	P-type proton-exporting transporter activity	-
LB97_2314	ABC transporter permease 2156966:2157763 reverse MW:29463	7.6.2.-	Translocases // Linked to the hydrolysis of a nucleoside triphosphate.		-
LB97_2313	ATP-binding cassette domain-containing protein 2155924:2156964 reverse MW:38957	7.6.2.11	ABC-type polyamine transporter.	ABC-type polyamine transporter activity	-
LB97_2312	extracellular solute-binding protein 2154838:2155899 reverse MW:38668	-	-	-	-
LB97_2311	amidohydrolase family protein 2153066:2154769 reverse MW:62779	3.5.4.2	Adenine deaminase.	adenine deaminase activity	-
LB97_2310	hypothetical protein 2151347:2151439 forward MW:3072	-	-	-	-
LB97_2309	ABC transporter permease 2150567:2151103 forward MW:20221	-	-	-	-
LB97_2307	hypothetical protein 2144791:2145159 forward MW:14032	-	-	-	-
LB97_2306	gp15 2144303:2144734 forward MW:16092	-	-	-	-
LB97_2304	hypothetical protein 2142585:2143115 forward MW:20373	-	-	-	-
LB97_2303	hypothetical protein 2142185:2142640 forward MW:16900	-	-	-	-
LB97_2302	hypothetical protein 2141570:2142166 forward MW:22289	-	-	-	-
LB97_2301	hypothetical protein 2141181:2141570 forward MW:14428	-	-	-	-
LB97_2300	encapsulin 2140139:2141179 forward MW:38487	-	-	-	-
LB97_2299	gp7 2139573:2140139 forward MW:19733	-	-	-	-
LB97_2298	hypothetical protein 2138383:2139573 forward MW:43727	-	-	-	-
LB97_2296	minor capsid protein 2137190:2137987 forward MW:30060	-	-	-	-
LB97_2295	portal protein 2135785:2137206 forward MW:53176	-	-	-	-
LB97_2293	hypothetical protein 2133807:2134304 forward MW:18780	-	-	-	-
LB97_2292	hypothetical protein 2133543:2133728 forward MW:7167	-	-	-	-
LB97_2291	DNA modification methylase 2132303:2133469 forward MW:44027	-	-	-	-
LB97_2290	hypothetical protein 2132023:2132319 forward MW:11495	-	-	-	-
LB97_2289	hypothetical protein 2131759:2131938 forward MW:7085	-	-	-	-
LB97_2288	hypothetical protein 2131529:2131759 forward MW:8437	-	-	-	-
LB97_2287	ArpU family transcriptional regulator 2130265:2130786 forward MW:19885	-	-	-	-
LB97_2286	helix-turn-helix domain-containing protein 2130092:2130286 forward MW:7319	-	-	-	-
LB97_2284	hypothetical protein 2129255:2129410 forward MW:5769	-	-	-	-
LB97_2282	hypothetical protein 2128271:2128534 forward MW:9542	-	-	-	-
LB97_2281	hypothetical protein 2127850:2128266 forward MW:16180	-	-	-	-
LB97_2280	hypothetical protein 2127579:2127860 forward MW:10823	-	-	-	-
LB97_2279	hypothetical protein 2127143:2127607 forward MW:17258	-	-	-	-
LB97_2278	SAM-dependent methyltransferase 2126498:2127034 forward MW:20846	-	-	-	-
LB97_2277	hypothetical protein 2126104:2126493 forward MW:14857	-	-	-	-
LB97_2276	hypothetical protein 2125684:2126070 forward MW:14962	-	-	-	-
LB97_2275	hypothetical protein 2125479:2125682 forward MW:7942	-	-	-	-
LB97_2274	hypothetical protein 2125109:2125486 forward MW:14360	-	-	-	-
LB97_2273	hypothetical protein 2124780:2125088 forward MW:11540	-	-	-	-
LB97_2272	JAB domain-containing protein 2124173:2124778 forward MW:22460	-	-	-	-
LB97_2271	hypothetical protein 2123956:2124168 forward MW:8126	-	-	-	-
LB97_2270	helix-turn-helix transcriptional regulator 2123674:2123952 forward MW:10762	-	-	-	-
LB97_2269	helix-turn-helix domain-containing protein 2122928:2123674 forward MW:28387	-	-	-	-
LB97_2267	hypothetical protein 2121092:2121967 forward MW:34023	-	-	-	-
LB97_2266	hypothetical protein 2120722:2121099 forward MW:14298	-	-	-	-
LB97_2265	hypothetical protein 2120486:2120665 forward MW:6575	-	-	-	-
LB97_2264	hypothetical protein 2120188:2120478 forward MW:10858	-	-	-	-
LB97_2263	hypothetical protein 2119965:2120066 forward MW:3855	-	-	-	-
LB97_2261	hypothetical protein 2119400:2119714 forward MW:12255	-	-	-	-
LB97_2258	helix-turn-helix domain-containing protein 2118334:2118669 reverse MW:12512	-	-	-	-
LB97_2256	MFS transporter 2117233:2117913 reverse MW:25597	-	-	-	-
LB97_2255	tyrosine-type recombinase/integrase 2116575:2117153 reverse MW:22586	-	-	-	-
LB97_2252	hypothetical protein 2110798:2111043 forward MW:9015	-	-	-	-
LB97_2247	hypothetical protein 2107595:2108014 forward MW:15626	-	-	-	-
LB97_2237	terminase small subunit 2099197:2099769 forward MW:21698	-	-	-	-
LB97_2236	hypothetical protein 2098932:2099150 forward MW:8310	-	-	-	-
LB97_2235	hypothetical protein 2098808:2098954 forward MW:5866	-	-	-	-
LB97_2234	ArpU family transcriptional regulator 2097369:2097872 forward MW:19137	-	-	-	-
LB97_2233	hypothetical protein 2097073:2097321 forward MW:9098	-	-	-	-
LB97_2232	hypothetical protein 2096910:2097086 forward MW:6602	-	-	-	-
LB97_2231	QueT transporter family protein 2095221:2096897 forward MW:62735	-	-	-	-
LB97_2230	hypothetical protein 2095069:2095224 forward MW:5991	-	-	-	-
LB97_2229	hypothetical protein 2094862:2094993 forward MW:4987	-	-	-	-
LB97_2228	hypothetical protein 2094734:2094862 forward MW:4821	-	-	-	-
LB97_2227	hypothetical protein 2094423:2094536 forward MW:4314	-	-	-	-
LB97_2226	hypothetical protein 2093969:2094292 forward MW:12647	-	-	-	-
LB97_2225	hypothetical protein 2093715:2093906 forward MW:7768	-	-	-	-
LB97_2224	hypothetical protein 2093495:2093704 forward MW:8297	-	-	-	-
LB97_2223	helix-turn-helix domain-containing protein 2092764:2093498 forward MW:28624	-	-	-	-
LB97_2222	ERF family protein 2091977:2092762 forward MW:28910	-	-	-	-
LB97_2221	hypothetical protein 2091096:2091974 forward MW:33197	-	-	-	-
LB97_2220	hypothetical protein 2090728:2091093 forward MW:13981	-	-	-	-
LB97_2219	hypothetical protein 2090491:2090658 forward MW:6193	-	-	-	-
LB97_2218	hypothetical protein 2090229:2090474 forward MW:9168	-	-	-	-
LB97_2216	hypothetical protein 2089419:2089835 reverse MW:15672	-	-	-	-
LB97_2215	hypothetical protein 2089296:2089460 forward MW:6327	-	-	-	-
LB97_2214	hypothetical protein 2089118:2089354 forward MW:9557	-	-	-	-
LB97_2213	hypothetical protein 2088703:2088870 forward MW:6436	-	-	-	-
LB97_2212	hypothetical protein 2088488:2088706 forward MW:7939	-	-	-	-
LB97_2208	ImmA/IrrE family metallo-endopeptidase 2086562:2086960 reverse MW:15492	-	-	-	-
LB97_2207	Ltp family lipoprotein 2085904:2086497 reverse MW:21886	-	-	-	-
LB97_2205	tyrosine-type recombinase/integrase 2084317:2085465 reverse MW:44720	-	-	-	-
LB97_2202	GNAT family N-acetyltransferase 2081385:2081594 forward MW:8316	-	-	-	-
LB97_2201	IS1182 family transposase 2081162:2081341 reverse MW:6679	-	-	-	-
LB97_2200	IS1182 family transposase 2080965:2081165 reverse MW:7615	-	-	-	-
LB97_2186	hypothetical protein 2067913:2068068 forward MW:5892	-	-	-	-
LB97_2183	hypothetical protein 2065625:2065882 forward MW:9278	-	-	-	-
LB97_2182	hypothetical protein 2065432:2065641 forward MW:8092	-	-	-	-
LB97_2181	hypothetical protein 2065013:2065414 forward MW:15111	-	-	-	-
LB97_2180	XkdX family protein 2064871:2065050 forward MW:6608	-	-	-	-
LB97_2176	hypothetical protein 2063064:2063450 forward MW:14600	-	-	-	-
LB97_2175	hypothetical protein 2062648:2063070 forward MW:15980	-	-	-	-
LB97_2170	IS30 family transposase 2057376:2057468 reverse MW:3642	-	-	-	-
LB97_2128	hypothetical protein 2021093:2021188 forward MW:3765	-	-	-	-
LB97_2126	MerR family transcriptional regulator 2018697:2019425 reverse MW:28066	-	-	-	-
LB97_2125	Rgg/GadR/MutR family transcriptional regulator 2017919:2018503 reverse MW:22863	-	-	-	-
LB97_2124	ATP-binding cassette domain-containing protein 2016662:2017552 reverse MW:33206	7.5.2.5	ABC-type lipopolysaccharide transporter.		-
LB97_2123	ABC transporter permease subunit 2015914:2016672 reverse MW:28339	-	-	-	-
LB97_2122	ABC transporter permease 2015127:2015897 reverse MW:29453	-	-	-	-
LB97_2049	hypothetical protein 1938056:1938745 forward MW:25253	-	-	-	-
LB97_2023	hypothetical protein 1910478:1910855 reverse MW:14154	-	-	-	-
LB97_2022	hypothetical protein 1910086:1910265 reverse MW:6951	-	-	-	-
LB97_2021	hypothetical protein 1909611:1910060 reverse MW:16989	-	-	-	-
LB97_1990	Putative Holin-like Toxin (Hol-Tox) 1883756:1883914 forward MW:5946	-	-	-	-
LB97_1934	hypothetical protein 1835555:1835650 reverse MW:3765	-	-	-	-
LB97_1928	PBECR4 domain-containing protein 1830048:1830284 forward MW:8887	-	-	-	-
LB97_1927	PBECR4 domain-containing protein 1829728:1830033 forward MW:12255	-	-	-	-
LB97_1899	O-antigen ligase family protein 1803804:1805036 reverse MW:47685	-	-	-	-
LB97_1896	polysaccharide biosynthesis C-terminal domain-containing protein 1802919:1803209 reverse MW:10899	-	-	-	-
LB97_1895	polysaccharide biosynthesis C-terminal domain-containing protein 1802322:1802678 reverse MW:13014	-	-	-	-
LB97_1694	uridine kinase 1602385:1602636 forward MW:9670	2.7.1.48	Uridine/cytidine kinase.	uridine kinase activity	-
LB97_1693	uridine kinase 1602005:1602343 forward MW:12718	2.7.1.48	Uridine/cytidine kinase.	uridine kinase activity	-
LB97_1581	hypothetical protein 1489140:1489235 reverse MW:3765	-	-	-	-
LB97_1542	glycosyltransferase 1452111:1453364 forward MW:49044	-	-	-	-
LB97_1541	exosortase family protein XrtG 1451511:1452098 forward MW:22313	-	-	-	-
LB97_1540	GGDEF domain-containing protein 1450385:1451491 forward MW:43039	-	-	-	-
LB97_1539	glycosyltransferase family 39 protein 1448853:1450382 forward MW:57587	-	-	-	-
LB97_1538	Firmicu-CTERM sorting domain-containing protein 1448168:1448866 forward MW:26208	-	-	-	-
LB97_1536	helix-turn-helix domain-containing protein 1445362:1446090 reverse MW:28726	-	-	-	-
LB97_1512	hypothetical protein 1430202:1430519 reverse MW:11852	-	-	-	-
LB97_1508	hypothetical protein 1428961:1429305 reverse MW:13441	-	-	-	-
LB97_1507	type II toxin-antitoxin system RelE/ParE family toxin 1428496:1428858 reverse MW:14683	-	-	-	-
LB97_1505	hypothetical protein 1428015:1428200 reverse MW:6661	-	-	-	-
LB97_1504	N-6 DNA methylase 1425987:1428014 reverse MW:76307	3.1.21.-	Hydrolases // Endodeoxyribonucleases producing 5'-phosphomonoesters.	endodeoxyribonuclease activity, producing 5'-phosphomonoesters	-
LB97_1503	restriction endonuclease subunit S 1425476:1425976 reverse MW:19542	3.1.21.-	Hydrolases // Endodeoxyribonucleases producing 5'-phosphomonoesters.	endodeoxyribonuclease activity, producing 5'-phosphomonoesters	-
LB97_1495	SLAP domain-containing protein 1421203:1421370 reverse MW:6339	-	-	-	-
LB97_1491	SLAP domain-containing protein 1415498:1416628 reverse MW:41417	-	-	-	-
LB97_1469	Fic family protein 1391875:1392657 reverse MW:29725	-	-	-	-
LB97_1465	hypothetical protein 1388448:1388537 reverse MW:3395	-	-	-	-
LB97_1462	hypothetical protein 1385043:1385186 reverse MW:5274	-	-	-	-
LB97_1460	AbrB family transcriptional regulator 1383533:1383772 reverse MW:9223	-	-	-	-
LB97_1459	type II toxin-antitoxin system death-on-curing family toxin 1383138:1383536 reverse MW:15287	-	-	-	-
LB97_1458	hypothetical protein 1382886:1383119 forward MW:9057	-	-	-	-
LB97_1455	hypothetical protein 1381484:1381711 reverse MW:8830	-	-	-	-
LB97_1454	PTS sugar transporter subunit IIA 1380767:1381258 reverse MW:18384	-	-	-	-
LB97_1453	PTS sugar transporter subunit IIC 1379359:1380750 reverse MW:50503	2.7.1.69	Galactitol permease IIC component	D-glucosamine PTS permease activity	Galacticol metabolism
LB97_1452	PTS sugar transporter subunit IIB 1379044:1379337 reverse MW:10384	2.7.1.200	Protein-N(pi)-phosphohistidine--galactitol phosphotransferase.		-
LB97_1451	HTH domain-containing protein 1376932:1378968 reverse MW:78086	-	-	-	-
LB97_1447	N-6 DNA methylase 1373491:1374480 reverse MW:36752	3.1.21.-	Hydrolases // Endodeoxyribonucleases producing 5'-phosphomonoesters.	endodeoxyribonuclease activity, producing 5'-phosphomonoesters	-
LB97_1446	N-6 DNA methylase 1372154:1373215 reverse MW:39815	3.1.21.-	Hydrolases // Endodeoxyribonucleases producing 5'-phosphomonoesters.	endodeoxyribonuclease activity, producing 5'-phosphomonoesters	-
LB97_1445	restriction endonuclease subunit S 1371028:1372161 reverse MW:43812	3.1.21.-	Hydrolases // Endodeoxyribonucleases producing 5'-phosphomonoesters.	endodeoxyribonuclease activity, producing 5'-phosphomonoesters	-
LB97_1290	zinc ribbon domain-containing protein 1230453:1230986 reverse MW:20570	-	-	-	-
LB97_1275	group II intron reverse transcriptase/maturase 1216501:1216683 reverse MW:6989	2.7.7.49	RNA-directed DNA polymerase.	RNA-directed DNA polymerase activity	-
LB97_1269	hypothetical protein 1211965:1212075 reverse MW:4246	-	-	-	-
LB97_1267	PepSY domain-containing protein 1210171:1210842 reverse MW:24941	-	-	-	-
LB97_1242	ABC transporter ATP-binding protein/permease 1192092:1192190 reverse MW:3606	-	-	-	-
LB97_1228	hypothetical protein 1175789:1175893 reverse MW:4180	-	-	-	-
LB97_1227	hypothetical protein 1175699:1175788 reverse MW:3395	-	-	-	-
LB97_1156	tyrosine-type recombinase/integrase 1102341:1103564 forward MW:47790	-	-	-	-
LB97_1155	hypothetical protein 1101617:1102162 forward MW:20411	-	-	-	-
LB97_1154	hypothetical protein 1101425:1101538 reverse MW:4441	-	-	-	-
LB97_1152	SHOCT domain-containing protein 1099887:1100834 forward MW:36064	-	-	-	-
LB97_1151	XRE family transcriptional regulator 1099239:1099865 forward MW:23322	3.4.21.88	Repressor LexA.	serine-type endopeptidase activity	-
LB97_1150	helix-turn-helix transcriptional regulator 1098882:1099109 reverse MW:8137	-	-	-	-
LB97_1132	helix-turn-helix domain-containing protein 1092925:1093473 reverse MW:21864	-	-	-	-
LB97_1131	hypothetical protein 1092463:1092903 reverse MW:16868	-	-	-	-
LB97_1130	HNH endonuclease 1091420:1092043 reverse MW:24719	-	-	-	-
LB97_1129	hypothetical protein 1091069:1091251 reverse MW:6621	-	-	-	-
LB97_1128	phage terminase small subunit P27 family 1090292:1090888 reverse MW:22433	-	-	-	-
LB97_1127	terminase large subunit 1088425:1090302 reverse MW:71820	-	-	-	-
LB97_1126	hypothetical protein 1088230:1088421 reverse MW:7394	-	-	-	-
LB97_1125	phage portal protein 1087086:1088225 reverse MW:41334	-	-	-	-
LB97_1124	Clp protease ClpP 1086383:1087096 reverse MW:25712	-	-	-	-
LB97_1123	phage major capsid protein 1085104:1086381 reverse MW:46748	-	-	-	-
LB97_1122	phage gp6-like head-tail connector protein 1084781:1085092 reverse MW:11898	-	-	-	-
LB97_1121	phage head closure protein 1084402:1084794 reverse MW:14683	-	-	-	-
LB97_1120	HK97 gp10 family phage protein 1084008:1084409 reverse MW:14904	-	-	-	-
LB97_1119	hypothetical protein 1083595:1084005 reverse MW:15265	-	-	-	-
LB97_1118	phage tail protein 1082853:1083593 reverse MW:26749	-	-	-	-
LB97_1117	hypothetical protein 1082360:1082761 reverse MW:14773	-	-	-	-
LB97_1116	hypothetical protein 1082124:1082294 reverse MW:6439	-	-	-	-
LB97_1115	tape measure protein 1075345:1082106 reverse MW:244896	-	-	-	-
LB97_1114	phage tail protein 1074585:1075355 reverse MW:29409	-	-	-	-
LB97_1113	phage tail protein 1070860:1074585 reverse MW:137987	-	-	-	-
LB97_1112	hypothetical protein 1070619:1070849 reverse MW:8381	-	-	-	-
LB97_1110	pyocin knob domain-containing protein 1068585:1069007 reverse MW:15839	-	-	-	-
LB97_1109	BppU family phage baseplate upper protein 1067943:1068584 reverse MW:23517	-	-	-	-
LB97_1108	hypothetical protein 1067678:1067938 reverse MW:10281	-	-	-	-
LB97_1107	hypothetical protein 1067028:1067672 reverse MW:23630	-	-	-	-
LB97_1106	XkdX family protein 1066867:1067028 reverse MW:5973	-	-	-	-
LB97_1105	hypothetical protein 1066222:1066473 reverse MW:9567	-	-	-	-
LB97_1104	phage holin 1065780:1066232 reverse MW:15878	-	-	-	-
LB97_1082	tyrosine-type recombinase/integrase 1046808:1047395 forward MW:22703	-	-	-	-
LB97_1081	hypothetical protein 1046667:1046762 forward MW:3765	-	-	-	-
LB97_1080	hypothetical protein 1046503:1046664 reverse MW:5915	-	-	-	-
LB97_1077	pyocin knob domain-containing protein 1042912:1044579 reverse MW:59685	-	-	-	-
LB97_1076	hypothetical protein 1042501:1042893 reverse MW:14293	-	-	-	-
LB97_1024	RloB family protein 990942:991523 reverse MW:22981	-	-	-	-
LB97_1021	SIR2 family protein 986657:987997 reverse MW:52263	-	-	-	-
LB97_1020	ATP-binding protein 986412:986654 reverse MW:9243	-	-	-	-
LB97_1019	ATP-binding protein 984639:986072 reverse MW:54810	-	-	-	-
LB97_1018	DNA/RNA non-specific endonuclease 982981:983832 reverse MW:31755	-	-	-	-
LB97_1017	BspA family leucine-rich repeat surface protein 981796:982812 reverse MW:36776	-	-	-	-
LB97_1016	BspA family leucine-rich repeat surface protein 981362:981784 reverse MW:14881	-	-	-	-
LB97_0999	zinc ribbon domain-containing protein 960232:960507 forward MW:10399	-	-	-	-
LB97_0998	transposase 959825:959956 forward MW:4942	-	-	-	-
LB97_0996	hypothetical protein 959333:959422 forward MW:3359	-	-	-	-
LB97_0933	type II-A CRISPR-associated protein Csn2 892112:892360 forward MW:9644	-	-	-	-
LB97_0896	type II toxin-antitoxin system PemK/MazF family toxin 856327:856683 forward MW:13412	3.1.27.-	Hydrolases // Endoribonucleases producing other than 5'-phosphomonoesters.	RNA endonuclease activity, producing 3'-phosphomonoesters	-
LB97_0895	AbrB/MazE/SpoVT family DNA-binding domain-containing protein 856012:856293 forward MW:10787	-	-	-	-
LB97_0881	pyocin knob domain-containing protein 848810:850522 forward MW:62069	-	-	-	-
LB97_0874	LysM peptidoglycan-binding domain-containing protein 843492:844526 forward MW:39514	-	-	-	-
LB97_0873	phage tail tape measure protein 837811:843474 forward MW:202255	-	-	-	-
LB97_0872	hypothetical protein 837481:837741 forward MW:10048	-	-	-	-
LB97_0871	autotransporter 837093:837539 forward MW:16094	-	-	-	-
LB97_0866	gp11 833835:834482 forward MW:24789	-	-	-	-
LB97_0865	hypothetical protein 833434:833835 forward MW:14741	-	-	-	-
LB97_0864	encapsulin 832484:833419 forward MW:34690	-	-	-	-
LB97_0863	gp7 831879:832484 forward MW:20637	-	-	-	-
LB97_0860	minor capsid protein 829394:830191 forward MW:30753	-	-	-	-
LB97_0859	hypothetical protein 827998:829401 forward MW:52791	-	-	-	-
LB97_0849	RusA family crossover junction endodeoxyribonuclease 820528:821013 forward MW:18740	3.1.22.4	Crossover junction endodeoxyribonuclease.		-
LB97_0848	hypothetical protein 820118:820531 forward MW:15564	-	-	-	-
LB97_0847	hypothetical protein 819825:820109 forward MW:10859	-	-	-	-
LB97_0846	hypothetical protein 819437:819838 forward MW:15229	-	-	-	-
LB97_0845	hypothetical protein 818992:819228 forward MW:9034	-	-	-	-
LB97_0844	hypothetical protein 818670:819005 forward MW:12842	-	-	-	-
LB97_0843	AAA family ATPase 817872:818666 forward MW:30019	-	-	-	-
LB97_0842	helix-turn-helix domain-containing protein 817051:817857 forward MW:30651	-	-	-	-
LB97_0840	hypothetical protein 816022:816279 forward MW:9924	-	-	-	-
LB97_0838	hypothetical protein 815507:815683 forward MW:6255	-	-	-	-
LB97_0835	hypothetical protein 814762:815037 forward MW:10157	-	-	-	-
LB97_0833	hypothetical protein 814063:814200 forward MW:5366	-	-	-	-
LB97_0831	CRISPR-associated endonuclease Cas2 812838:813113 reverse MW:10509	-	-	-	-
LB97_0830	hypothetical protein 812590:812832 forward MW:9302	-	-	-	-
LB97_0829	hypothetical protein 812180:812524 reverse MW:13601	-	-	-	-
LB97_0828	hypothetical protein 812035:812193 forward MW:6168	-	-	-	-
LB97_0827	hypothetical protein 811813:812019 forward MW:8126	-	-	-	-
LB97_0826	phage regulatory protein/antirepressor Ant 810959:811726 forward MW:29605	-	-	-	-
LB97_0825	hypothetical protein 810663:810962 forward MW:11641	-	-	-	-
LB97_0824	helix-turn-helix transcriptional regulator 810444:810662 forward MW:8363	-	-	-	-
LB97_0823	helix-turn-helix domain-containing protein 809849:810190 reverse MW:12719	-	-	-	-
LB97_0822	ImmA/IrrE family metallo-endopeptidase 809391:809843 reverse MW:17857	3.4.24.-	Hydrolases // Metalloendopeptidases.	metalloendopeptidase activity	-
LB97_0820	hypothetical protein 808727:808993 reverse MW:9838	-	-	-	-
LB97_0819	hypothetical protein 808548:808661 forward MW:4587	-	-	-	-
LB97_0818	hypothetical protein 808127:808456 reverse MW:12505	-	-	-	-
LB97_0817	head protein 807720:808058 forward MW:12975	-	-	-	-
LB97_0816	tyrosine-type recombinase/integrase 806199:807398 reverse MW:47158	-	-	-	-
LB97_0708	hypothetical protein 695374:695469 forward MW:3765	-	-	-	-
LB97_0591	hypothetical protein 575806:575901 forward MW:3765	-	-	-	-
LB97_0550	nucleoside hydrolase 538506:539423 forward MW:33375	3.2.2.-	Hydrolases // Hydrolyzing N-glycosyl compounds.	hydrolase activity, hydrolyzing N-glycosyl compounds	-
LB97_0548	ABC transporter permease 537031:537252 forward MW:8490	-	-	-	-
LB97_0544	hypothetical protein 534810:535037 forward MW:8215	-	-	-	-
LB97_0543	hypothetical protein 534432:534551 forward MW:4453	-	-	-	-
LB97_0539	IS30 family transposase 531433:531525 forward MW:3642	-	-	-	-
LB97_0495	ATP-binding protein 485662:486150 forward MW:18905	-	-	-	-
LB97_0491	hypothetical protein 484341:484415 reverse MW:3012	-	-	-	-
LB97_0450	hypothetical protein 439780:439896 forward MW:4564	-	-	-	-
LB97_0328	hypothetical protein 323836:324258 forward MW:16212	-	-	-	-
LB97_0326	hypothetical protein 322777:323217 forward MW:16729	-	-	-	-
LB97_0324	tyrosine-type recombinase/integrase 320893:321507 reverse MW:23500	-	-	-	-
LB97_0249	hypothetical protein 255961:256062 reverse MW:3935	-	-	-	-
LB97_0247	hypothetical protein 254513:254743 forward MW:8685	-	-	-	-
LB97_0245	hypothetical protein 253947:254126 forward MW:6977	-	-	-	-
LB97_0243	IS30 family transposase 249509:250063 forward MW:21200	-	-	-	-
LB97_0242	plasmid mobilization relaxosome protein MobC 249152:249343 forward MW:7455	-	-	-	-
LB97_0239	tyrosine-type recombinase/integrase 246451:246630 forward MW:6925	-	-	-	-
LB97_0238	replicative protein 245863:246372 forward MW:19216	-	-	-	-
LB97_0237	replicative protein 245487:245912 forward MW:16303	-	-	-	-
LB97_0236	cell division protein FtsK 244526:245371 forward MW:31026	-	-	-	-
LB97_0235	hypothetical protein 244261:244524 forward MW:9896	-	-	-	-
LB97_0234	hypothetical protein 243576:243947 forward MW:13651	-	-	-	-
LB97_0233	DEAD/DEAH box helicase family protein 240682:243345 forward MW:103555	-	-	-	-
LB97_0232	type III restriction endonuclease subunit M 238730:240682 forward MW:75167	2.1.1.72	Site-specific DNA-methyltransferase (adenine-specific).	site-specific DNA-methyltransferase (adenine-specific) activity	-
LB97_0169	hypothetical protein 170378:170545 reverse MW:6537	-	-	-	-
LB97_0164	hypothetical protein 165635:166225 forward MW:21146	-	-	-	-
LB97_0156	AAA family ATPase 159993:161072 forward MW:41565	-	-	-	-
LB97_0130	phosphatase PAP2 family protein 132211:133107 forward MW:33573	-	-	-	-
LB97_0115	hypothetical protein 115506:115601 forward MW:3704	-	-	-	-

## Sheet: Table S10
Table S9. Synonimous and non-synonimous nucleotide substitution within the gene sequence between the L. crispatus LB97 and LMG11440 strains.
Sequence	Method	Substitutions	Syn-Subs	Nonsyn-Subs	p-value (Fisher)	Divergence-Distance	Substitution-Rate-Ratio(rTC:rAG:rTA:rCG:rTG:rCA/rCA)	GC(1:2:3)	ML-Score
LB140-LMG11440_0015-LB97_0002	MA	6	5.12359	0.876407	0	0.00566508	6.4082:15.6814:12.7303:18.0603:1.01666:1	0.349291(0.446809:0.37766:0.223404)	-1484.66
LB140-LMG11440_0022-LB97_0009	MA	1	0.996171	0.00382891	0	0.00436856	11.4999:29.2255:9.32527:9.32527:0.01:1	0.446581(0.551282:0.410256:0.378205)	-315.606
LB140-LMG11440_0079-LB97_0079	MA	6	5.07025	0.92975	0	0.00500755	0.427326:0.429266:0.261531:0.261531:0.01:1	0.400794(0.454762:0.427381:0.320238)	-1664.76
LB140-LMG11440_0080-LB97_0080	MA	1	0.997064	0.00293635	0	0.00217362	30:16.6621:16.6666:16.6666:0.01:1	0.403564(0.484277:0.320755:0.40566)	-630.825
LB140-LMG11440_0109-LB97_0109	MA	7	6.1016	0.898397	0	0.00510801	1.56998:1.38159:0.787034:0.787034:0.445823:1	0.404467(0.460825:0.350515:0.402062)	-1996.13
LB140-LMG11440_0117-LB97_0116	MA	127	97.1222	29.8778	0	1	0.650049:2.9112:0.122733:0.170191:0.49739:1	0.327068(0.413534:0.300752:0.266917)	-834.201
LB140-LMG11440_0126-LB97_0576	MA	299	198.475	100.525	0	0.99998	0.515789:1.02354:0.443982:1.16445:0.419732:1	0.396433(0.524691:0.320988:0.343621)	-1707.7
LB140-LMG11440_0193-LB97_0195	MA	6	5.0215	0.9785	0	0.00610902	4.75593:4.62113:5.97841:10.1359:3.36243:1	0.412405(0.517045:0.363636:0.356534)	-1435.99
LB140-LMG11440_0289-LB97_0309	MA	1	0.996008	0.00399193	0	0.00228311	16.5574:30:16.5013:16.5013:0.01:1	0.405251(0.541096:0.40411:0.270548)	-576.556
LB140-LMG11440_0303-LB97_0323	MA	6	5.02455	0.975454	0	0.016481	0.180978:1.53572:1.61424:1.39086:0.370027:1	0.449109(0.583969:0.427481:0.335878)	-554.243
LB140-LMG11440_0353-LB97_0375	MA	1	0.996411	0.00358863	0	0.00315065	29.6527:17.8297:17.8173:17.8173:0.01:1	0.366352(0.518868:0.358491:0.221698)	-411.545
LB140-LMG11440_0381-LB97_0397	MA	16	15.9486	0.0513857	0	0.00881177	17.5914:20.0909:22.6142:22.1803:7.2128:1	0.406523(0.51849:0.382126:0.318952)	-2622.46
LB140-LMG11440_0391-LB97_0407	MA	4	3.18145	0.818555	0	0.00306965	0.837001:0.276506:0.191752:0.191752:0.44215:1	0.375431(0.5:0.335404:0.29089)	-1913.88
LB140-LMG11440_0402-LB97_0418	MA	1	0.997019	0.00298132	0	0.00252619	30:20.4501:20.5227:20.5227:0.01:1	0.371324(0.455882:0.338235:0.319853)	-536.628
LB140-LMG11440_0417-LB97_0433	MA	4	3.13821	0.861787	0	0.00314106	0.526161:0.544534:0.266174:0.266174:0.01:1	0.378261(0.531522:0.321739:0.281522)	-1830.44
LB140-LMG11440_0420-LB97_0436	MA	1	0.996286	0.00371371	0	0.00165017	15.0617:30:15.0011:15.0011:0.01:1	0.320957(0.381188:0.247525:0.334158)	-775.091
LB140-LMG11440_0438-LB97_0454	MA	2	1.99364	0.00636261	0	0.00138894	30:16.3698:16.2293:16.2293:0.01:1	0.372222(0.4875:0.4:0.229167)	-1873.66
LB140-LMG11440_0444-LB97_0462	MA	1	0.996596	0.00340405	0	0.00143937	30:17.5256:17.5148:17.5148:0.01:1	0.381259(0.45279:0.330472:0.360515)	-928.659
LB140-LMG11440_0507-LB97_0533	MA	1	0.996462	0.00353849	0	0.00228925	30:17.7626:17.7661:17.7661:0.01:1	0.392473(0.490323:0.380645:0.306452)	-616.412
LB140-LMG11440_0514-LB97_0545	MA	142	110.401	31.5988	0	1	0.427462:0.896626:0.606219:1.14539:0.145171:1	0.328704(0.447917:0.263889:0.274306)	-924.379
LB140-LMG11440_0515-LB97_0546	MA	162	121.13	40.8699	0	1	0.881868:1.03968:0.610708:0.582806:0.229429:1	0.3026(0.287234:0.304965:0.315603)	-922.221
LB140-LMG11440_0516-LB97_0547	MA	271	225.113	45.8873	0	1	0.842374:1.04852:0.664096:0.589421:0.471758:1	0.348148(0.437037:0.335185:0.272222)	-1728.58
LB140-LMG11440_0580-LB97_1054	MA	480	345.696	134.304	0	1	0.423811:0.667558:0.468924:0.664023:0.290626:1	0.396691(0.538741:0.363196:0.288136)	-2818.49
LB140-LMG11440_0586-LB97_2061	MA	120	92.0637	27.9363	0	1	1.21972:1.34472:1.0348:1.10675:0.483838:1	0.334848(0.463636:0.3:0.240909)	-715.707
LB140-LMG11440_0596-LB97_1055	MA	795	573.939	221.061	0	1	0.685762:1.24111:0.791142:1.29814:0.362552:1	0.362603(0.509434:0.330189:0.248186)	-4646.45
LB140-LMG11440_0619-LB97_0653	MA	265	228.91	36.0901	0	0.999723	0.426891:1.57541:0.630105:0.785582:0.0178888:1	0.40981(0.496835:0.371835:0.360759)	-1968.71
LB140-LMG11440_0620-LB97_0654	MA	476	425.883	50.1172	0	0.996783	0.828798:1.3365:0.427469:0.825759:0.266359:1	0.404533(0.5072:0.32:0.3864)	-3733.14
LB140-LMG11440_0621-LB97_0655	MA	243	225.835	17.1654	0	1	0.395969:1.37412:0.176221:0.485671:0.154879:1	0.365269(0.468563:0.311377:0.315868)	-1893.59
LB140-LMG11440_0623-LB97_0657	MA	467	422.255	44.7448	0	0.789241	0.829095:1.5444:0.248134:0.686167:0.388497:1	0.388056(0.488006:0.341079:0.335082)	-3816.5
LB140-LMG11440_0651-LB97_0680	MA	1	0.997253	0.0027473	0	0.00320656	29.8003:20.4976:20.6344:20.6344:0.01:1	0.370192(0.480769:0.278846:0.350962)	-410.437
LB140-LMG11440_0683-LB97_0711	MA	4	3.30012	0.699879	0	0.0102469	4.4736:0.474544:0.267635:0.267635:0.01:1	0.381609(0.5:0.358621:0.286207)	-583.603
LB140-LMG11440_0690-LB97_0720	MA	1	0.996319	0.00368073	0	0.00288977	17.4478:29.9563:17.5157:17.5157:0.01:1	0.35452(0.449153:0.288136:0.326271)	-466.908
LB140-LMG11440_0728-LB97_0757	MA	1	0.995103	0.00489654	0	0.00115966	0.01:0.01:7.88636:6.92345:22.1882:1	0.38038(0.516517:0.345345:0.279279)	-1295.4
LB140-LMG11440_0733-LB97_0762	MA	1	0.996518	0.00348194	0	0.00107876	13.2303:29.6099:12.0277:12.0277:0.01:1	0.394283(0.449838:0.394822:0.338188)	-1225.09
LB140-LMG11440_0735-LB97_0042	MA	341	267.793	73.2071	0	0.998648	0.573033:0.783402:0.646766:0.746825:0.360031:1	0.407514(0.442197:0.358382:0.421965)	-2310.27
LB140-LMG11440_0749-LB97_0778	MA	1	0.997265	0.00273519	0	0.00384629	30:19.5127:19.6172:19.6172:0.01:1	0.427778(0.533333:0.377778:0.372222)	-368.224
LB140-LMG11440_0779-LB97_2098	MA	67	59.0879	7.91214	0	1	0.729704:1.84977:0.453318:0.523675:1.03095:1	0.368889(0.413333:0.393333:0.3)	-467.897
LB140-LMG11440_0785-LB97_0796	MA	1	0.995777	0.00422323	0	0.00149126	14.714:30:14.4538:14.4538:0.01:1	0.386584(0.502075:0.414938:0.242739)	-932.024
LB140-LMG11440_0795-LB97_0806	MA	2	1.99431	0.00568758	0	0.00667273	29.7274:12.8291:12.0207:12.0207:0.01:1	0.359223(0.446602:0.349515:0.281553)	-400.264
LB140-LMG11440_0805-LB97_0897	MA	6	5.12825	0.871748	0	0.00947497	2.11748:2.07763:1.2026:1.1879:0.175717:1	0.335526(0.416667:0.335526:0.254386)	-899.045
LB140-LMG11440_0832-LB97_0941	MA	7	6.96796	0.0320376	0	0.00820916	12.6064:14.7609:22.7855:22.5236:6.73777:1	0.387978(0.544262:0.347541:0.272131)	-1231.19
LB140-LMG11440_0834-LB97_0943	MA	16	15.0437	0.956343	0	0.009272	2.65454:3.14618:1.23981:1.21854:0.103847:1	0.373762(0.531353:0.330858:0.259076)	-2436.57
LB140-LMG11440_0862-LB97_2209	MA	124	94.6518	29.3482	0	1	1.17941:1.52165:0.965388:0.94115:0.559356:1	0.384503(0.407895:0.372807:0.372807)	-766.807
LB140-LMG11440_0865-LB97_2217	MA	93	81.2615	11.7385	0	1	0.367177:0.780633:0.400337:0.741121:0.339308:1	0.388889(0.434343:0.353535:0.378788)	-620.281
LB140-LMG11440_0866-LB97_0836	MA	89	70.7401	18.2599	0	1	1.06706:1.09962:0.982598:0.993043:0.737979:1	0.390351(0.480263:0.282895:0.407895)	-519.542
LB140-LMG11440_0867-LB97_0837	MA	91	63.8233	27.1767	0	1	2.58835:2.72584:1.72044:1.72381:0.353457:1	0.407143(0.471429:0.364286:0.385714)	-492.617
LB140-LMG11440_0871-LB97_2268	MA	290	220.776	69.224	0	1	1.39995:1.54675:1.06228:1.10554:0.588648:1	0.368421(0.5:0.303509:0.301754)	-1849.38
LB140-LMG11440_0889-LB97_0853	MA	1	0.996325	0.00367464	0	0.00425393	18.5712:30:18.688:18.688:0.01:1	0.400407(0.52439:0.353659:0.323171)	-327.546
LB140-LMG11440_0891-LB97_0855	MA	1	0.993183	0.00681661	0	0.00291235	0.01:0.01:0.01:0.01:7.4015:1	0.339744(0.461538:0.315385:0.242308)	-489.492
LB140-LMG11440_0895-LB97_2239	MA	426	360.31	65.6901	0	1	0.898258:0.912779:0.762333:0.76381:0.308541:1	0.441432(0.545553:0.339479:0.439262)	-2946.43
LB140-LMG11440_0898-LB97_2242	MA	403	310.713	92.2873	0	1	0.869856:1.27154:0.789206:0.793216:0.68142:1	0.459307(0.531169:0.357143:0.48961)	-2605.61
LB140-LMG11440_0902-LB97_2246	MA	201	159.673	41.3269	0	0.801489	0.744431:0.732292:0.632655:0.646371:0.353581:1	0.435957(0.520833:0.344907:0.44213)	-1409.58
LB140-LMG11440_0904-LB97_2248	MA	183	140.548	42.4525	0	1	1.34677:1.80672:1.22644:1.3034:0.476828:1	0.452941(0.552941:0.347059:0.458824)	-1159.97
LB140-LMG11440_0907-LB97_2251	MA	125	89.8552	35.1448	0	0.644834	0.517537:0.532959:0.472339:0.55845:0.250331:1	0.403153(0.472973:0.320946:0.415541)	-941.309
LB140-LMG11440_0908-LB97_2253	MA	1750	1438.8	311.205	0	1	0.729992:1.27806:0.883624:0.82451:0.57453:1	0.46573(0.517135:0.473034:0.407022)	-11889.2
LB140-LMG11440_0910-LB97_0875	MA	148	111.852	36.1483	0	1	1.08561:1.52121:1.05584:1.05657:0.523146:1	0.444853(0.602941:0.3125:0.419118)	-932.967
LB140-LMG11440_0911-LB97_0876	MA	396	304.839	91.1605	0	1	1.33957:1.70759:1.22332:1.31087:0.558905:1	0.418079(0.418079:0.347458:0.488701)	-2405.03
LB140-LMG11440_0912-LB97_0877	MA	194	133.52	60.4797	0	1	1.19115:1.72777:1.14909:1.24369:0.819709:1	0.429936(0.525478:0.38535:0.378981)	-1122.92
LB140-LMG11440_0913-LB97_0878	MA	154	114.614	39.3857	0	1	0.581678:1.23238:0.648357:0.759233:0.520478:1	0.429134(0.562992:0.366142:0.358268)	-880.706
LB140-LMG11440_0914-LB97_1079	MA	493	348.282	144.718	0	1	0.780246:0.897768:0.727452:0.77804:0.625074:1	0.427481(0.540712:0.362595:0.379135)	-2780.78
LB140-LMG11440_0915-LB97_1078	MA	344	191.948	152.052	0	1	0.864211:0.885364:0.759912:0.8404:0.445186:1	0.406292(0.461847:0.373494:0.383534)	-1835.04
LB140-LMG11440_0922-LB97_0887	MA	213	140.92	72.0802	0	1	0.988898:1.97376:1.17303:1.23017:1.9685:1	0.448925(0.58871:0.400538:0.357527)	-1286.43
LB140-LMG11440_0978-LB97_0765	MA	255	192.825	62.1747	0	0.989851	0.447798:0.942196:0.511641:0.996241:0.464128:1	0.370147(0.411647:0.337349:0.361446)	-1665.88
LB140-LMG11440_1031-LB97_1161	MA	255	197.275	57.725	0	0.994188	0.972167:2.30232:0.992328:1.03635:0.476901:1	0.351779(0.490119:0.337945:0.227273)	-1629.44
LB140-LMG11440_1093-LB97_1206	MA	3	2.98901	0.0109915	0	0.00599322	22.1882:30:18.8175:18.8175:0.01:1	0.354043(0.461538:0.307692:0.292899)	-668.169
LB140-LMG11440_1153-LB97_0096	MA	395	267.891	127.109	0	1	0.670672:1.34755:0.735075:1.08196:0.346136:1	0.387487(0.433754:0.381703:0.347003)	-2241.01
LB140-LMG11440_1154-LB97_0095	MA	332	281.072	50.9282	0	0.998354	0.815065:1.92076:0.733834:0.930316:0.606983:1	0.369605(0.440771:0.342975:0.325069)	-2318.95
LB140-LMG11440_1161-LB97_1457	MA	84	70.0719	13.9281	0	0.722064	0.634818:4.11385:1.2823:3.90436:1.39235:1	0.371681(0.464602:0.327434:0.323009)	-676.69
LB140-LMG11440_1177-LB97_1289	MA	4	3.21105	0.788953	0	0.00346798	0.828843:0.441661:0.628202:0.584597:0.296452:1	0.436526(0.577103:0.352804:0.379673)	-1691.87
LB140-LMG11440_1182-LB97_1296	MA	6	5.09254	0.907455	0	0.00619882	13.2877:13.1112:15.1791:19.4526:0.01:1	0.391243(0.450565:0.39548:0.327684)	-1427.14
LB140-LMG11440_1195-LB97_1312	MA	4	3.98764	0.0123623	0	0.0045256	24.8921:30:20.2508:20.2508:0.01:1	0.410173(0.548701:0.353896:0.327922)	-1247.33
LB140-LMG11440_1275-LB97_0168	MA	337	234.128	102.872	0	1	1.49498:1.64589:1.14542:1.05627:0.551213:1	0.38339(0.493174:0.261092:0.395904)	-2011.28
LB140-LMG11440_1291-LB97_1400	MA	7	6.97636	0.0236364	0	0.011997	27.222:30:21.3592:21.3592:0.01:1	0.412972(0.536946:0.394089:0.307882)	-843.349
LB140-LMG11440_1292-LB97_1401	MA	3	2.00443	0.995567	0	0.00661291	0.561255:3.37646:0.318408:0.318408:0.01:1	0.38172(0.512903:0.367742:0.264516)	-621.759
LB140-LMG11440_1293-LB97_1402	MA	4	3.03744	0.962562	0	0.00318624	0.335037:6.521:0.196009:0.196009:0.01:1	0.40613(0.547126:0.375862:0.295402)	-1744.17
LB140-LMG11440_1339-LB97_2283	MA	193	163.269	29.731	0	0.945363	0.497125:1.19833:0.303717:0.875068:0.274501:1	0.36935(0.461864:0.305085:0.341102)	-1450.88
LB140-LMG11440_1340-LB97_2210	MA	68	48.6682	19.3318	0	0.837628	0.773478:1.16712:1.13965:1.30842:0.621994:1	0.384804(0.448529:0.367647:0.338235)	-459.425
LB140-LMG11440_1361-LB97_1545	MA	264	230.46	33.5395	0	1	0.775106:1.00532:0.578913:1.06924:0.504799:1	0.377778(0.449206:0.352381:0.331746)	-1930.31
LB140-LMG11440_1363-LB97_1547	MA	14	13.1446	0.855435	0	0.0077955	1.24432:1.40595:0.766424:0.751583:0.537169:1	0.387073(0.528975:0.39153:0.240713)	-2668.14
LB140-LMG11440_1379-LB97_1764	MA	688	630.969	57.031	0	0.985565	1.17478:1.81895:0.615534:1.74134:0.387338:1	0.385102(0.453073:0.332961:0.369274)	-5296.78
LB140-LMG11440_1465-LB97_1652	MA	4	3.98256	0.0174359	0	0.00365291	1.13745:4.94106:1.41276:1.41276:15.3451:1	0.383333(0.547368:0.310526:0.292105)	-1495.49
LB140-LMG11440_1517-LB97_1702	MA	389	339.502	49.4979	0	1	0.98392:1.80555:0.422205:0.632036:0.263214:1	0.400911(0.439636:0.397494:0.365604)	-2705.79
LB140-LMG11440_1568-LB97_1746	MA	46	45.3376	0.662396	0	0.0780545	1.36389:0.977048:0.708254:0.823291:0.586352:1	0.388889(0.559783:0.322464:0.28442)	-1212.77
LB140-LMG11440_1593-LB97_1776	MA	1	0.99274	0.0072603	0	0.0124803	0.01:0.01:0.01:0.01:0.01:1	0.346491(0.421053:0.210526:0.407895)	-142.767
LB140-LMG11440_1596-LB97_1779	MA	1	0.99529	0.00470959	0	0.00447644	19.4365:30:19.6053:19.6053:0.01:1	0.339912(0.5:0.25:0.269737)	-280.298
LB140-LMG11440_1601-LB97_1785	MA	92	79.4831	12.5169	0	0.857883	0.461435:0.887266:0.789222:0.818695:0.612952:1	0.353659(0.49187:0.272358:0.296748)	-716.597
LB140-LMG11440_1602-LB97_1786	MA	448	421.764	26.2362	0	0.624457	0.561221:1.31007:0.423087:0.763498:0.289739:1	0.421938(0.543069:0.370121:0.352624)	-4116.04
LB140-LMG11440_1663-LB97_1857	MA	386	330.684	55.316	0	0.999985	0.301885:1.04508:0.21955:0.856937:0.494227:1	0.375375(0.488739:0.29955:0.337838)	-2786.91
LB140-LMG11440_1691-LB97_1883	MA	3	2.99124	0.00876261	0	0.00757632	22.2998:18.1167:8.89052:8.89052:0.01:1	0.402778(0.522727:0.318182:0.367424)	-532.708
LB140-LMG11440_1716-LB97_1910	MA	12	11.9656	0.034372	0	0.0138857	3.49573:4.13881:1.75801:1.75801:0.137776:1	0.425484(0.477816:0.433447:0.365188)	-1206.42
LB140-LMG11440_1717-LB97_1911	MA	2	1.98832	0.0116753	0	0.00284613	0.282409:1.91691:0.14775:0.14775:0.01:1	0.408907(0.48583:0.445344:0.295547)	-976.462
LB140-LMG11440_1723-LB97_2190	MA	427	315.489	111.511	0	1	1.47416:1.66266:1.17372:1.18431:0.610593:1	0.395561(0.436031:0.35248:0.398172)	-2643.8
LB140-LMG11440_1728-LB97_1922	MA	1	0.99425	0.0057499	0	0.00224513	0.01:0.01:0.01:0.01:7.53749:1	0.379917(0.459627:0.391304:0.28882)	-636.709
LB140-LMG11440_1732-LB97_1926	MA	1	0.996758	0.00324232	0	0.0018315	17.2552:30:17.257:17.257:0.01:1	0.392857(0.516484:0.302198:0.35989)	-730.398
LB140-LMG11440_1761-LB97_1947	MA	5	4.15826	0.841743	0	0.00589588	4.63868:1.03603:0.566651:0.566651:0.01:1	0.395285(0.534539:0.358553:0.292763)	-1206.95
LB140-LMG11440_1799-LB97_1970	MA	2	1.99478	0.00522312	0	0.0110561	27.1324:30:22.6363:22.6363:0.01:1	0.402116(0.444444:0.301587:0.460317)	-257.282
LB140-LMG11440_1802-LB97_1973	MA	2	1.9833	0.016695	0	0.00354369	0.01:0.01:0.01:0.01:0.173944:1	0.366801(0.485944:0.281124:0.333333)	-982.229
LB140-LMG11440_1817-LB97_1991	MA	4	3.98864	0.0113575	0	0.00445067	2.7423:0.73711:0.399949:0.399949:0.01:1	0.391586(0.542071:0.346278:0.286408)	-1228.23
LB140-LMG11440_1837-LB97_2009	MA	5	4.98479	0.0152121	0	0.00678164	30:25.9666:21.1312:21.1312:0.01:1	0.360558(0.442231:0.326693:0.312749)	-1004.7
LB140-LMG11440_1854-LB97_2036	MA	4	3.13986	0.860144	0	0.00547532	1.63558:2.36605:0.727738:0.727738:0.01:1	0.38262(0.498054:0.322957:0.326848)	-1040.07
LB140-LMG11440_1882-LB97_2064	MA	3	2.98524	0.0147635	0	0.00237501	10.3106:12.1559:24.608:24.0351:9.71471:1	0.386169(0.522145:0.379953:0.25641)	-1669.92
LB140-LMG11440_1892-LB97_2074	MA	1	0.997121	0.00287944	0	0.000748356	15.071:29.8123:14.4529:14.4529:0.01:1	0.385672(0.414254:0.396437:0.346325)	-1779.71
LB140-LMG11440_1984-LB97_2364	MA	2	1.99075	0.00925062	0	0.00092337	28.0829:29.1256:19.8385:19.8385:0.01:1	0.319021(0.426593:0.34349:0.186981)	-2730.07
LB140-LMG11440_2011-LB97_0839	MA	94	68.5246	25.4754	0	1	1.70738:2.20173:1.93912:1.99631:0.595419:1	0.434066(0.587912:0.302198:0.412088)	-594.97
LB140-LMG11440_2013-LB97_0841	MA	272	190.773	81.2271	0	1	0.614839:1.01652:0.657683:0.657141:0.670845:1	0.378014(0.480851:0.33617:0.317021)	-1609.26
LB140-LMG11440_2056-LB97_1103	MA	281	228.167	52.8333	0	1	2.17536:1.85966:1.61155:1.61683:0.917017:1	0.390572(0.436027:0.390572:0.345118)	-1926.09
LB140-LMG11440_2087-LB97_2346	MA	256	218.313	37.687	0	0.728192	1.09102:1.12233:0.863909:1.04382:0.227254:1	0.40367(0.46789:0.353211:0.389908)	-1967.5
LB140-LMG11440_0622-LB97_0656	MA	414	369.773	44.2269	2.06847e-305	0.608226	0.692428:2.05241:0.399889:0.631941:0.438477:1	0.373041(0.456113:0.365204:0.297806)	-3587.49
LB140-LMG11440_1795-LB97_1967	MA	390	333.73	56.27	2.43881e-219	0.309421	1.14511:2.62198:0.663509:0.716194:0.577872:1	0.401565(0.491525:0.327901:0.385267)	-4188.15
LB140-LMG11440_0764-LB97_0789	MA	272	255.795	16.2049	7.6897e-215	0.551218	1.22936:3.60888:0.178188:0.473868:0.578581:1	0.347249(0.445631:0.319417:0.276699)	-2696.58
LB140-LMG11440_0894-LB97_0858	MA	363	306.348	56.6517	1.58039e-196	0.588037	0.934093:1.83552:0.668615:1.08453:0.306189:1	0.470669(0.531056:0.406832:0.47412)	-2965.57
LB140-LMG11440_0171-LB97_0175	MA	303	286.922	16.0782	9.95808e-191	0.370913	2.19082:5.06533:1.29557:1.38475:1.02523:1	0.394336(0.460784:0.352941:0.369281)	-3216.18
LB140-LMG11440_0983-LB97_1023	MA	259	227.927	31.0735	4.76046e-187	0.418442	1.12794:1.11697:0.843355:0.937587:0.40605:1	0.37621(0.483402:0.322614:0.322614)	-2628.44
LB140-LMG11440_1613-LB97_1802	MA	273	246.662	26.338	1.08963e-179	0.296772	2.05555:1.99526:1.94211:1.92561:0.918214:1	0.382255(0.529022:0.352405:0.26534)	-3093.98
LB140-LMG11440_0780-LB97_0791	MA	230	207.797	22.2033	2.3232e-176	0.525536	1.51093:1.54888:1.62884:1.61565:1.09773:1	0.385337(0.480818:0.320972:0.35422)	-2155.76
LB140-LMG11440_0773-LB97_0384	MA	294	242.654	51.3456	1.14864e-160	0.485017	0.724683:1.21635:0.447096:0.424101:0.294227:1	0.416279(0.49186:0.331395:0.425581)	-2552.92
LB140-LMG11440_1547-LB97_1728	MA	230	218.548	11.4523	8.66423e-157	0.452293	1.34216:4.85256:0.540562:0.64324:0.432969:1	0.397155(0.417943:0.399344:0.374179)	-2400.9
LB140-LMG11440_0905-LB97_2249	MA	333	260.952	72.0479	1.68874e-154	0.520718	1.01308:1.00643:1.11118:1.16124:0.9628:1	0.467829(0.536047:0.42907:0.438372)	-2669.3
LB140-LMG11440_0900-LB97_2244	MA	239	200.718	38.2818	1.11086e-141	0.672518	1.42694:2.94767:1.35189:1.71715:0.330914:1	0.43501(0.544025:0.377358:0.383648)	-1935.24
LB140-LMG11440_0707-LB97_0736	MA	217	206.843	10.1571	2.43124e-141	0.514431	0.997629:3.35947:0.0642859:0.0514372:0.596689:1	0.399267(0.538462:0.316484:0.342857)	-2369.33
LB140-LMG11440_2048-LB97_1111	MA	452	279.048	172.952	2.66911e-136	0.476412	1.30742:1.32231:1.09456:1.10492:0.676914:1	0.389196(0.506446:0.325967:0.335175)	-3463.47
LB140-LMG11440_0896-LB97_2240	MA	227	181.358	45.6419	1.01263e-135	0.676245	0.948135:1.09494:0.755966:0.886183:0.2546:1	0.457233(0.533962:0.413208:0.424528)	-1687.5
LB140-LMG11440_0220-LB97_0220	MA	210	193.023	16.9768	6.40646e-134	0.304326	1.35352:1.39206:1.01458:1.11867:0.231563:1	0.398614(0.516411:0.321663:0.357768)	-2397.03
LB140-LMG11440_0845-LB97_0954	MA	194	168.954	25.0459	1.23604e-132	0.902686	4.60861:5.40596:3.38856:3.85437:0.932374:1	0.324755(0.347426:0.330882:0.295956)	-1583.21
LB140-LMG11440_1912-LB97_2092	MA	184	173.301	10.6988	1.40669e-127	0.347616	2.73773:3.38527:1.50061:1.64559:0.847371:1	0.39903(0.468254:0.398148:0.330688)	-1977.48
LB140-LMG11440_1914-LB97_2094	MA	239	215.8	23.2	6.35317e-124	0.214162	2.16571:3.74587:0.576703:0.579053:0.604743:1	0.418817(0.540323:0.375:0.341129)	-3134.57
LB140-LMG11440_1508-LB97_1695	MA	196	185.319	10.6813	2.626e-121	0.269578	3.77156:4.26172:2.07415:2.13684:0.396816:1	0.391289(0.436285:0.37041:0.367171)	-2343.05
LB140-LMG11440_1787-LB97_1962	MA	176	141.933	34.0672	1.06384e-120	0.533804	2.16985:5.10028:0.70456:0.741458:0.341164:1	0.332707(0.445489:0.276316:0.276316)	-1499.49
LB140-LMG11440_0147-LB97_0146	MA	191	175.372	15.628	2.87662e-115	0.143798	1.70855:1.48645:1.42734:1.57052:1.2987:1	0.389831(0.475347:0.294299:0.399846)	-3164.31
LB140-LMG11440_0624-LB97_0658	MA	197	174.429	22.5706	1.42134e-113	0.36328	2.09447:2.16649:1.43828:1.46332:0.368792:1	0.390181(0.496124:0.337209:0.337209)	-2049.22
LB140-LMG11440_0843-LB97_0952	MA	164	149.605	14.3949	1.89579e-113	0.635764	1.20414:2.31603:0.577815:0.82578:0.358853:1	0.341184(0.375:0.335145:0.313406)	-1530.62
LB140-LMG11440_0706-LB97_0735	MA	144	133.314	10.686	4.89144e-112	0.523895	1.70669:2.36865:0.932842:1.56059:0.72502:1	0.377503(0.560071:0.326855:0.245583)	-1473.77
LB140-LMG11440_0962-LB97_1001	MA	135	123.373	11.6271	7.57803e-110	0.669555	0.873027:2.03713:0.577596:0.532201:0.429746:1	0.334052(0.392241:0.381466:0.228448)	-1265.43
LB140-LMG11440_0173-LB97_0177	MA	169	153.299	15.7011	4.24592e-109	0.51672	1.32638:1.5695:0.912549:0.919627:0.260779:1	0.388889(0.482993:0.319728:0.363946)	-1607.13
LB140-LMG11440_0025-LB97_0012	MA	163	157.327	5.67335	1.35785e-106	0.208081	3.77823:4.14297:2.2189:2.21616:0.463361:1	0.429446(0.565875:0.367171:0.355292)	-2290.9
LB140-LMG11440_0781-LB97_0792	MA	125	119.481	5.51945	7.69603e-104	0.762288	0.986218:1.03649:0.823631:0.715287:0.314735:1	0.363562(0.485294:0.32598:0.279412)	-1090.39
LB140-LMG11440_0262-LB97_0282	MA	226	191.889	34.1107	1.14345e-103	0.121843	2.93554:2.96219:2.04513:2.04131:0.612577:1	0.399394(0.541212:0.349697:0.307273)	-4036.54
LB140-LMG11440_1965-LB97_2148	MA	223	198.286	24.7137	1.81158e-100	0.181349	2.12723:2.02287:1.50448:1.56827:0.58729:1	0.412797(0.516254:0.376161:0.345975)	-3250.38
LB140-LMG11440_1734-LB97_1929	MA	144	128.758	15.2418	4.61634e-100	0.574333	3.33063:5.88606:3.26414:3.59515:9.00887:1	0.401747(0.438865:0.401747:0.364629)	-1285.28
LB140-LMG11440_1704-LB97_1901	MA	116	110.028	5.97205	3.35923e-99	0.741024	1.90888:2.97269:1.12717:1.26567:1.94346:1	0.380235(0.507538:0.319095:0.31407)	-1068.56
LB140-LMG11440_0524-LB97_0557	MA	143	133.608	9.392	1.0577e-97	0.228657	4.74384:4.81431:3.82227:3.88407:1.00634:1	0.370822(0.47019:0.333333:0.308943)	-1834.47
LB140-LMG11440_0637-LB97_0667	MA	154	139.499	14.5013	3.65208e-91	0.218227	8.38856:8.3194:6.64273:7.33668:0.888092:1	0.367059(0.481176:0.317647:0.302353)	-2128.65
LB140-LMG11440_0522-LB97_0554	MA	166	143.663	22.3368	2.00679e-89	0.300484	1.17858:1.81062:0.810602:1.16434:0.605578:1	0.404255(0.534954:0.317629:0.360182)	-1792.42
LB140-LMG11440_1174-LB97_1286	MA	160	142.711	17.2893	1.57241e-88	0.329159	2.04309:2.25566:1.40158:1.38835:0.566496:1	0.409231(0.489231:0.315385:0.423077)	-1718.44
LB140-LMG11440_1662-LB97_1856	MA	155	131.991	23.0089	7.97767e-85	0.529042	0.746822:0.508627:0.368614:0.409048:0.446724:1	0.403846(0.527778:0.303419:0.380342)	-1381.31
LB140-LMG11440_1661-LB97_1855	MA	124	121.643	2.35716	3.8133e-83	0.31977	1.5148:1.11424:0.677649:0.857925:0.158579:1	0.402732(0.518033:0.288525:0.401639)	-1495.94
LB140-LMG11440_0618-LB97_0652	MA	135	123.749	11.2512	8.45233e-83	0.249581	2.24463:2.33225:2.53183:2.55158:2.20488:1	0.424242(0.507576:0.363636:0.401515)	-1678.01
LB140-LMG11440_1891-LB97_2073	MA	146	139.764	6.23617	1.29725e-82	0.175398	4.14289:9.16972:0.972688:0.723566:0.80986:1	0.411743(0.466083:0.384026:0.38512)	-2212.82
LB140-LMG11440_1600-LB97_1783	MA	140	118.887	21.113	3.83028e-82	0.361582	2.42173:2.43956:1.87822:1.89175:0.572195:1	0.377646(0.52381:0.275794:0.333333)	-1385.41
LB140-LMG11440_1175-LB97_1287	MA	116	114.136	1.86407	7.81667e-82	0.680941	1.81237:2.14142:0.976762:0.976762:0.437056:1	0.405759(0.497382:0.337696:0.382199)	-1006.83
LB140-LMG11440_0408-LB97_0423	MA	162	135.839	26.1613	3.42446e-80	0.241289	2.70284:5.7728:0.600668:0.627267:0.897599:1	0.323245(0.389831:0.302663:0.27724)	-2110.38
LB140-LMG11440_1173-LB97_1285	MA	156	146.118	9.88154	4.202e-80	0.290327	3.41839:3.33024:2.16612:2.21403:0.469431:1	0.428086(0.470845:0.41691:0.396501)	-1793.46
LB140-LMG11440_0407-LB97_0422	MA	183	149.909	33.0906	5.73437e-80	0.299927	3.51716:4.97725:1.41557:1.56609:0.631408:1	0.343666(0.420485:0.285714:0.324798)	-1988.78
LB140-LMG11440_0175-LB97_0179	MA	140	121.041	18.959	4.07867e-77	0.487679	1.80173:3.11426:0.948091:2.29217:0.261684:1	0.344622(0.340637:0.324701:0.368526)	-1358.63
LB140-LMG11440_0844-LB97_0953	MA	190	143.369	46.6308	1.40871e-76	0.506533	1.88167:2.08279:1.30322:1.29883:0.394952:1	0.334582(0.430712:0.279026:0.294007)	-1580.44
LB140-LMG11440_0504-LB97_0530	MA	125	115.067	9.93292	3.48285e-76	0.0565489	1.39501:1.51307:1.00625:1.02374:0.809586:1	0.372604(0.519166:0.302706:0.295941)	-3944.43
LB140-LMG11440_1179-LB97_1292	MA	98	89.4278	8.57219	3.36856e-75	0.664741	1.36117:1.69658:0.942708:1.40327:0.0810591:1	0.393004(0.5:0.373457:0.305556)	-892.572
LB140-LMG11440_1312-LB97_1412	MA	135	116.965	18.0347	2.83784e-74	0.245228	2.8558:3.13586:2.08539:2.16195:0.590754:1	0.360417(0.46875:0.340625:0.271875)	-1640.75
LB140-LMG11440_0172-LB97_0176	MA	126	114.935	11.065	3.55759e-74	0.501805	2.33424:2.45064:1.68637:1.70597:0.787869:1	0.43876(0.588372:0.383721:0.344186)	-1189.51
LB140-LMG11440_1509-LB97_1696	MA	90	88.7421	1.25795	2.02061e-72	0.981796	3.23687:25.6113:1.62933:5.33998:2.88694:1	0.372396(0.398438:0.364583:0.354167)	-965.282
LB140-LMG11440_0174-LB97_0178	MA	132	117.427	14.5732	1.10148e-71	0.407432	3.06712:4.22119:1.50344:1.46569:0.760644:1	0.366294(0.386194:0.36194:0.350746)	-1411.12
LB140-LMG11440_0170-LB97_0174	MA	162	123.759	38.2411	1.78962e-65	0.246664	10.4282:11.6292:9.20423:9.47453:4.76218:1	0.383517(0.450276:0.334254:0.366022)	-1925.77
LB140-LMG11440_1484-LB97_1675	MA	118	110.17	7.82985	9.83373e-65	0.0611475	2.17153:2.07972:1.61291:1.80353:0.948416:1	0.437213(0.537547:0.354193:0.4199)	-3659.86
LB140-LMG11440_0087-LB97_0087	MA	113	97.0976	15.9024	1.25801e-64	0.195399	2.8966:3.12997:2.01105:2.59072:0.484485:1	0.350905(0.428115:0.309904:0.314696)	-1582.95
LB140-LMG11440_0496-LB97_0522	MA	117	107.336	9.66407	1.44782e-64	0.128241	1.995:1.84176:1.55095:1.59817:0.556521:1	0.412662(0.516018:0.342105:0.379863)	-2108.13
LB140-LMG11440_1796-LB97_2353	MA	158	130.24	27.7598	4.45748e-64	0.165802	2.97705:2.78564:1.82656:1.91939:0.298572:1	0.405568(0.469526:0.353273:0.393905)	-2283.56
LB140-LMG11440_0710-LB97_0739	MA	106	98.6043	7.39566	7.40981e-64	0.246018	1.85564:1.78861:1.22776:1.38806:0.0715932:1	0.412963(0.551852:0.337037:0.35)	-1363.38
LB140-LMG11440_0976-LB97_1014	MA	138	118.122	19.8776	8.20291e-61	0.105488	3.11018:4.15286:1.65431:1.98541:0.240265:1	0.402628(0.535842:0.355735:0.316308)	-2653.9
LB140-LMG11440_1311-LB97_1411	MA	94	89.7117	4.28828	1.3373e-60	0.0897997	1.84271:4.45647:1.2692:1.30206:0.446684:1	0.417884(0.587683:0.379958:0.286013)	-2202.95
LB140-LMG11440_0901-LB97_2245	MA	109	88.4865	20.5135	3.96196e-60	0.641101	1.91563:2.04079:1.62513:1.64473:0.782727:1	0.456349(0.515873:0.380952:0.472222)	-800.719
LB140-LMG11440_0709-LB97_0738	MA	113	100.824	12.1759	1.51058e-59	0.21991	3.65612:2.97922:1.68917:1.70119:0.506155:1	0.39677(0.515571:0.347751:0.32699)	-1466.18
LB140-LMG11440_0148-LB97_0147	MA	81	78.2903	2.70968	8.86706e-59	0.0836565	2.27862:2.27181:2.45959:2.457:1.45477:1	0.372365(0.444965:0.263466:0.408665)	-1925.24
LB140-LMG11440_0625-LB97_0659	MA	110	95.743	14.257	1.24198e-58	0.10038	1.44782:1.42707:1.24096:1.25157:0.836082:1	0.384117(0.502045:0.320041:0.330266)	-2324.6
LB140-LMG11440_1313-LB97_1413	MA	113	97.3109	15.6891	5.47808e-58	0.0969433	2.50129:3.90603:1.85255:1.78086:3.07613:1	0.420146(0.581511:0.38171:0.297217)	-2377.5
LB140-LMG11440_1660-LB97_1854	MA	133	113.405	19.5948	6.85724e-58	0.103561	1.91454:1.96689:1.37614:1.35937:0.559181:1	0.413233(0.462547:0.348315:0.428839)	-2617.09
LB140-LMG11440_0872-LB97_1516	MA	191	113.634	77.3661	2.69546e-56	0.431473	1.53261:1.53949:1.25876:1.31357:0.665912:1	0.34573(0.427686:0.342975:0.266529)	-1520.32
LB140-LMG11440_1666-LB97_1860	MA	95	81.7536	13.2464	2.88873e-56	0.449806	1.1763:2.76598:0.3272:0.327934:0.383962:1	0.370906(0.5:0.300578:0.312139)	-938.786
LB140-LMG11440_1551-LB97_1731	MA	101	95.8573	5.14267	2.05434e-55	0.296651	3.21123:3.91941:2.90289:2.81991:1.14234:1	0.418079(0.432203:0.425847:0.396186)	-1191.88
LB140-LMG11440_0032-LB97_0019	MA	123	103.305	19.6949	3.55902e-55	0.13831	2.17744:3.27957:1.96356:1.95802:1.24617:1	0.423798(0.51467:0.360636:0.396088)	-2061.74
LB140-LMG11440_0561-LB97_0685	MA	102	88.4363	13.5637	6.10656e-55	0.255359	0.966322:1.93002:0.623712:0.442549:0.157095:1	0.434389(0.502262:0.323529:0.477376)	-1185.52
LB140-LMG11440_0928-LB97_1067	MA	145	117.423	27.5774	9.40642e-55	0.175156	2.53526:2.56551:2.20507:2.13053:1.12957:1	0.453083(0.520107:0.406166:0.432976)	-1980.99
LB140-LMG11440_0169-LB97_0173	MA	115	97.035	17.965	1.27278e-54	0.128098	2.8613:2.79914:2.15482:2.15277:0.684116:1	0.399101(0.398284:0.444853:0.354167)	-1973.53
LB140-LMG11440_2064-LB97_2030	MA	156	114.806	41.194	2.86718e-54	0.0852144	0.822668:0.933327:0.926869:0.940126:0.708066:1	0.400531(0.517241:0.334218:0.350133)	-3619.96
LB140-LMG11440_0211-LB97_0211	MA	106	91.928	14.072	9.74281e-54	0.184734	2.4929:3.07479:1.44649:1.44889:1.15352:1	0.363946(0.47449:0.32483:0.292517)	-1491.85
LB140-LMG11440_0711-LB97_0740	MA	103	91.6533	11.3467	1.53963e-53	0.0776752	2.36321:2.65999:1.85473:2.01667:1.61826:1	0.391964(0.541964:0.308036:0.325893)	-2574.41
LB140-LMG11440_0782-LB97_0793	MA	83	71.3404	11.6596	3.14027e-53	0.113675	1.32598:1.39746:1.52763:1.54681:1.11587:1	0.354713(0.507289:0.304665:0.252187)	-1614.85
LB140-LMG11440_1705-LB97_1902	MA	111	96.73	14.27	5.35534e-53	0.230274	2.13594:2.72631:1.14643:1.22114:0.315305:1	0.460938(0.529297:0.347656:0.505859)	-1363.68
LB140-LMG11440_1614-LB97_1803	MA	109	96.2902	12.7098	5.79954e-53	0.0571879	2.33436:2.2901:2.01293:1.93868:0.930687:1	0.40445(0.503927:0.401832:0.307592)	-3432.08
LB140-LMG11440_0019-LB97_0006	MA	124	105.641	18.3585	1.05088e-52	0.0603434	1.89562:2.01655:1.32317:1.32497:0.598335:1	0.412631(0.512107:0.355932:0.369855)	-3776.42
LB140-LMG11440_0899-LB97_2243	MA	132	102.55	29.4495	9.70956e-52	0.543147	1.37898:1.40168:1.04606:1.07574:0.420619:1	0.489524(0.648571:0.465714:0.354286)	-1065.83
LB140-LMG11440_1664-LB97_1858	MA	131	104.391	26.6094	1.49018e-51	0.522242	4.17156:1.93097:1.51484:1.98652:1.2164:1	0.373626(0.403846:0.403846:0.313187)	-1052.28
LB140-LMG11440_0927-LB97_1068	MA	89	75.73	13.27	4.11392e-49	0.610648	1.34443:0.86495:0.894592:1.3651:0.705488:1	0.430556(0.587121:0.352273:0.352273)	-779.985
LB140-LMG11440_1326-LB97_1426	MA	112	91.5332	20.4668	1.86403e-48	0.109728	1.55058:1.48788:1.24547:1.20135:0.569712:1	0.396629(0.513483:0.364045:0.31236)	-2135.46
LB140-LMG11440_1603-LB97_1787	MA	110	90.5509	19.4491	2.04937e-48	0.104699	1.32544:1.31376:0.979581:1.06703:0.455696:1	0.392157(0.494344:0.343891:0.338235)	-2172.05
LB140-LMG11440_0906-LB97_2250	MA	81	74.6366	6.3634	9.74404e-48	0.504169	6.15865:6.5194:6.78591:6.95471:4.59146:1	0.475524(0.486014:0.447552:0.493007)	-775.276
LB140-LMG11440_0208-LB97_0208	MA	103	95.5707	7.42929	1.54409e-47	0.0670384	3.38239:1.50609:0.819747:0.846154:0.431844:1	0.387538(0.488602:0.327508:0.346505)	-2979.85
LB140-LMG11440_0664-LB97_1153	MA	60	53.0167	6.98333	1.72838e-47	0.843063	0.847645:4.35729:0.195577:0.935184:0.273323:1	0.393411(0.44186:0.319767:0.418605)	-504.791
LB140-LMG11440_0128-LB97_0123	MA	94	83.3764	10.6236	1.7526e-46	0.121483	2.08884:3.07755:1.03253:0.830748:0.348608:1	0.382407(0.498611:0.319444:0.329167)	-1699.58
LB140-LMG11440_0113-LB97_0113	MA	87	73.4485	13.5515	3.20474e-45	0.156897	2.95231:3.62281:2.6735:2.70926:0.812634:1	0.381481(0.461111:0.32963:0.353704)	-1351.64
LB140-LMG11440_0226-LB97_0226	MA	92	80.6907	11.3093	3.57966e-45	0.0817378	3.48172:2.75891:3.24985:3.21865:1.90488:1	0.407525(0.505274:0.377637:0.339662)	-2190.47
LB140-LMG11440_0155-LB97_0154	MA	97	86.8949	10.1051	1.20484e-44	0.0570412	1.12064:1.58603:0.723976:0.755711:0.833668:1	0.412085(0.445022:0.3789:0.412333)	-3090.86
LB140-LMG11440_1383-LB97_1563	MA	76	67.4001	8.59986	1.95801e-44	0.323472	1.99196:2.79362:0.978696:0.954423:0.621283:1	0.398323(0.531447:0.374214:0.289308)	-843.247
LB140-LMG11440_0086-LB97_0086	MA	120	95.3599	24.6401	2.68296e-44	0.112469	2.41952:2.84565:1.33642:1.41842:0.185299:1	0.353704(0.49:0.278889:0.292222)	-2182.51
LB140-LMG11440_1906-LB97_2086	MA	78	70.2356	7.76443	2.8992e-44	0.0749282	2.1491:1.9243:2.22018:2.23081:0.983862:1	0.397975(0.455607:0.345794:0.392523)	-2008.04
LB140-LMG11440_0628-LB97_0662	MA	75	64.0954	10.9046	3.23979e-44	0.114948	4.46499:4.12915:2.89413:3.85458:0.540278:1	0.299266(0.419811:0.306604:0.171384)	-1462.2
LB140-LMG11440_0555-LB97_0587	MA	73	68.1536	4.84636	6.03846e-44	0.0779873	2.41716:2.33613:1.67695:1.6372:0.602784:1	0.409809(0.569825:0.366584:0.293017)	-1829.66
LB140-LMG11440_0916-LB97_2173	MA	154	103.092	50.908	1.49308e-43	0.18942	0.625872:0.863605:0.59384:0.693981:0.511672:1	0.429108(0.516901:0.36338:0.407042)	-1947.91
LB140-LMG11440_0082-LB97_0082	MA	98	79.8367	18.1633	1.81841e-43	0.111288	2.01383:2.96748:0.937953:1.09094:0.516345:1	0.398667(0.464:0.442667:0.289333)	-1841.11
LB140-LMG11440_1682-LB97_1876	MA	92	78.2805	13.7195	3.01409e-43	0.045849	2.72136:1.72922:1.83332:1.81835:1.83392:1	0.377821(0.470703:0.304036:0.358724)	-3410.29
LB140-LMG11440_0959-LB97_0995	MA	113	86.6201	26.3799	4.01832e-43	0.175449	8.4212:9.13798:7.44299:7.15109:2.53404:1	0.364952(0.516077:0.326367:0.252412)	-1550.06
LB140-LMG11440_1585-LB97_1762	MA	113	92.2871	20.7129	7.32558e-43	0.126968	2.13278:1.78872:1.26674:1.28555:0.510623:1	0.422222(0.541026:0.358974:0.366667)	-1941.68
LB140-LMG11440_0084-LB97_0084	MA	107	87.2048	19.7952	9.00298e-43	0.183038	3.2039:3.46253:2.1406:2.11142:0.53899:1	0.425206(0.501767:0.371025:0.402827)	-1484.5
LB140-LMG11440_1520-LB97_1707	MA	59	57.3773	1.62265	1.88598e-41	0.0445168	0.86037:0.97674:0.63942:0.640112:0.636093:1	0.388889(0.515741:0.327778:0.323148)	-2359.32
LB140-LMG11440_1384-LB97_1564	MA	81	72.2691	8.73088	1.2285e-40	0.119905	4.61278:5.60674:2.65641:2.92332:0.884456:1	0.399696(0.547112:0.366261:0.285714)	-1547.66
LB140-LMG11440_0088-LB97_0088	MA	87	77.8957	9.10428	1.66771e-40	0.134367	4.28208:4.68633:3.92809:3.97839:1.26487:1	0.426174(0.513423:0.36745:0.397651)	-1482.95
LB140-LMG11440_0027-LB97_0014	MA	68	60.2225	7.77749	5.18947e-39	0.0945339	1.40163:1.41346:1.14165:1.17927:0.59702:1	0.399137(0.504854:0.325243:0.367314)	-1473.91
LB140-LMG11440_1730-LB97_1924	MA	58	56.179	1.82102	8.96133e-39	0.0431966	2.17173:1.83657:2.11295:2.26865:0.783891:1	0.406758(0.500975:0.332359:0.38694)	-2270.49
LB140-LMG11440_1719-LB97_1913	MA	78	63.3289	14.6711	3.36598e-38	0.211254	2.3489:2.51439:2.00809:2.01042:0.673891:1	0.380556(0.475:0.352778:0.313889)	-958.408
LB140-LMG11440_0261-LB97_0281	MA	73	56.9197	16.0803	1.12133e-37	0.340588	2.99216:3.92977:1.80086:1.81005:0.473808:1	0.376866(0.533582:0.358209:0.238806)	-730.154
LB140-LMG11440_1588-LB97_1767	MA	67	60.0573	6.94265	1.96892e-37	0.20747	3.59406:4.08301:2.26036:2.2997:0.333927:1	0.440341(0.556818:0.372159:0.392045)	-903.412
LB140-LMG11440_0929-LB97_2187	MA	39	36.7912	2.20883	4.6777e-36	0.636844	2.60507:2.86568:4.03444:4.10684:1.05167:1	0.390547(0.485075:0.432836:0.253731)	-348.701
LB140-LMG11440_0897-LB97_2241	MA	104	66.164	37.836	6.4903e-36	0.741055	0.961205:1.59127:1.11687:1.17811:0.428064:1	0.440129(0.563107:0.34466:0.412621)	-690.007
LB140-LMG11440_0055-LB97_0051	MA	56	48.7517	7.24828	7.03782e-36	0.108447	1.19838:1.00191:1.2294:1.13219:1.29769:1	0.37305(0.5:0.285106:0.334043)	-1119.61
LB140-LMG11440_0657-LB97_2020	MA	79	64.2524	14.7476	1.07962e-35	0.317048	1.35281:3.00623:0.387374:0.380536:0.328559:1	0.398693(0.46732:0.29085:0.437908)	-840.162
LB140-LMG11440_0005-LB97_2161	MA	76	69.0072	6.99281	1.23275e-35	0.0569285	1.66563:2.09624:1.2792:1.29796:0.730437:1	0.418433(0.49422:0.385356:0.375723)	-2389.81
LB140-LMG11440_1735-LB97_1930	MA	88	67.0097	20.9903	3.34501e-35	0.0837968	1.42529:1.84427:1.13417:1.14145:0.596835:1	0.415247(0.484185:0.407543:0.354015)	-1999.22
LB140-LMG11440_1605-LB97_1791	MA	71	64.9346	6.06542	1.32147e-34	0.0513389	3.25773:3.19039:2.17012:2.11905:1.17743:1	0.416969(0.480978:0.347826:0.422101)	-2455.49
LB140-LMG11440_0635-LB97_0664	MA	61	50.8654	10.1346	1.68637e-34	0.153378	1.3144:1.24769:0.821289:0.883472:0.280176:1	0.364478(0.510101:0.30303:0.280303)	-976.107
LB140-LMG11440_0045-LB97_0047	MA	69	63.8696	5.13035	2.72531e-34	0.0636058	1.82825:3.10652:1.75244:1.55295:0.548256:1	0.391892(0.426802:0.407658:0.341216)	-2024.54
LB140-LMG11440_0195-LB97_0198	MA	51	48.5519	2.44805	5.76577e-34	0.0459698	10.491:10.893:14.5094:12.976:11.9408:1	0.397641(0.527397:0.318493:0.347032)	-1908.09
LB140-LMG11440_0523-LB97_0556	MA	56	52.1929	3.80706	1.2649e-33	0.168642	4.43779:4.74965:3.57287:3.62597:0.692772:1	0.375479(0.451149:0.287356:0.387931)	-853.325
LB140-LMG11440_1964-LB97_2147	MA	58	51.4506	6.54942	1.30541e-33	0.704347	2.88161:2.54677:1.28743:1.33052:0.0422851:1	0.359649(0.468421:0.284211:0.326316)	-522.636
LB140-LMG11440_0377-LB97_0391	MA	67	59.1959	7.8041	2.53953e-33	0.0393755	2.90841:3.48304:1.70253:1.77209:0.936095:1	0.376823(0.517188:0.305469:0.307812)	-2791.32
LB140-LMG11440_1266-LB97_1385	MA	68	60.3673	7.63267	3.1517e-33	0.0292682	3.2443:3.51735:1.8747:1.84842:0.488936:1	0.396094(0.542662:0.338453:0.307167)	-3757.35
LB140-LMG11440_0731-LB97_0760	MA	45	43.1264	1.87361	3.20536e-33	0.0557328	15.5103:14.6093:21.07:15.7212:27.1749:1	0.388211(0.525915:0.315549:0.323171)	-1451.4
LB140-LMG11440_2063-LB97_2029	MA	47	45.5901	1.40993	5.8577e-33	0.103618	2.36133:1.42638:1.73794:1.42037:1.94982:1	0.367424(0.504545:0.322727:0.275)	-1000.87
LB140-LMG11440_1669-LB97_1864	MA	74	62.5645	11.4355	3.4738e-32	0.0508947	6.20352:7.6651:3.99977:3.78415:0.679627:1	0.379562(0.42062:0.381387:0.336679)	-2455.19
LB140-LMG11440_1160-LB97_0360	MA	69	55.9511	13.0489	5.89445e-32	0.251596	3.04906:3.02689:2.19515:2.19418:0.566734:1	0.381757(0.466216:0.351351:0.327703)	-796.088
LB140-LMG11440_0114-LB97_0114	MA	66	58.8254	7.17464	6.70929e-32	0.15463	3.11217:4.25651:1.50281:1.52845:0.299644:1	0.422648(0.5311:0.339713:0.397129)	-1047.35
LB140-LMG11440_1176-LB97_1288	MA	62	54.1917	7.80831	9.10312e-32	0.100622	2.00562:1.84055:1.71118:1.69126:1.48932:1	0.391095(0.49639:0.333935:0.34296)	-1318.92
LB140-LMG11440_1712-LB97_1907	MA	74	63.647	10.353	1.74759e-31	0.0696189	1.24938:2.89622:0.141432:0.196479:1.31834:1	0.454078(0.530879:0.331354:0.5)	-1975.21
LB140-LMG11440_1555-LB97_1733	MA	51	48.6031	2.39689	2.01294e-31	0.04321	1.68963:0.945186:1.09003:0.930005:0.83156:1	0.403011(0.534664:0.334034:0.340336)	-2075.74
LB140-LMG11440_1290-LB97_1399	MA	66	55.3445	10.6555	3.57653e-31	0.0432488	2.93289:2.79334:2.84184:2.92376:1.74819:1	0.371637(0.516667:0.279825:0.318421)	-2488.59
LB140-LMG11440_1864-LB97_2044	MA	35	34.149	0.850961	5.35682e-31	0.0701867	1.50356:1.55484:2.41637:1.55187:4.99608:1	0.423977(0.5:0.307018:0.464912)	-1019.87
LB140-LMG11440_0736-LB97_0766	MA	86	70.7735	15.2265	7.40725e-31	0.0552346	4.93431:3.19377:3.13824:2.68049:0.511995:1	0.381437(0.429542:0.358234:0.356537)	-2656.93
LB140-LMG11440_1862-LB97_2043	MA	68	55.7789	12.2211	1.28253e-30	0.356011	2.92422:3.09079:1.86523:1.96747:0.164063:1	0.370098(0.452206:0.323529:0.334559)	-720.524
LB140-LMG11440_1911-LB97_2091	MA	51	47.9648	3.0352	6.22045e-30	0.977335	3.92635:17.4289:1.50867:2.30831:2.68495:1	0.346939(0.357143:0.336735:0.346939)	-520.151
LB140-LMG11440_1332-LB97_1432	MA	61	53.8842	7.11576	7.46647e-30	0.0826972	2.93689:2.20509:1.26768:1.26219:0.649326:1	0.3875(0.514062:0.340625:0.307812)	-1481.05
LB140-LMG11440_0893-LB97_0857	MA	73	59.7131	13.2869	1.6295e-29	0.18871	1.32043:0.806034:0.640378:0.814375:0.510463:1	0.448435(0.541436:0.356354:0.447514)	-955.461
LB140-LMG11440_0228-LB97_0228	MA	67	60.7431	6.25693	1.65963e-29	0.0654805	1.54507:2.49783:1.28281:1.27326:0.325006:1	0.418614(0.470794:0.371495:0.413551)	-1967.55
LB140-LMG11440_0638-LB97_0668	MA	64	57.0359	6.96409	2.10007e-29	0.0657326	1.00514:1.00142:0.752108:0.806531:0.105545:1	0.389744(0.453846:0.378205:0.337179)	-1791.65
LB140-LMG11440_1289-LB97_1398	MA	53	46.0188	6.98122	4.33404e-29	0.0527157	1.7364:2.42862:0.94138:1.20036:0.404764:1	0.391323(0.496134:0.373711:0.304124)	-1736.98
LB140-LMG11440_0029-LB97_0016	MA	45	42.6936	2.30642	5.84305e-29	0.0658573	1.25071:1.42421:0.924719:0.862817:0.839986:1	0.426941(0.537671:0.400685:0.342466)	-1317.34
LB140-LMG11440_1288-LB97_1397	MA	58	50.5793	7.4207	7.59821e-29	0.0562752	3.52893:5.12653:2.12424:2.19104:0.597105:1	0.406996(0.52716:0.341975:0.351852)	-1821.27
LB140-LMG11440_0347-LB97_0368	MA	53	48.2789	4.72112	1.01997e-28	0.0323411	2.84271:2.07032:1.03882:0.990082:0.609583:1	0.381032(0.519967:0.333611:0.289517)	-2562.37
LB140-LMG11440_1269-LB97_1388	MA	58	51.2828	6.71717	5.88721e-28	0.0251389	1.363:1.26769:1.00427:1.01685:0.512823:1	0.399158(0.508611:0.365098:0.323766)	-3714.83
LB140-LMG11440_0223-LB97_0223	MA	55	47.5467	7.4533	7.77783e-28	0.0393158	2.4457:2.42543:2.24997:2.24019:1.65072:1	0.395795(0.550093:0.350649:0.286642)	-2345.29
LB140-LMG11440_0691-LB97_0721	MA	32	31.027	0.972983	8.56237e-28	0.0447547	1.91364:4.96423:1.00644:2.47962:4.66215:1	0.39821(0.52349:0.302013:0.369128)	-1285.63
LB140-LMG11440_1314-LB97_1414	MA	85	57.778	27.222	1.8834e-27	0.237132	6.52939:6.71062:6.4294:6.21156:2.4632:1	0.358974(0.521978:0.282967:0.271978)	-973.876
LB140-LMG11440_1706-LB97_1903	MA	71	57.8292	13.1708	5.33454e-27	0.112861	3.45991:4.03479:2.49207:2.52488:0.602847:1	0.41954(0.494253:0.404215:0.360153)	-1290.47
LB140-LMG11440_0058-LB97_0054	MA	66	53.4887	12.5113	1.57708e-26	0.037771	2.9072:2.72401:1.78501:1.79375:0.388556:1	0.403796(0.529641:0.365055:0.316693)	-2828.8
LB140-LMG11440_0024-LB97_0011	MA	48	47.6042	0.3958	1.77667e-26	0.294983	9.41101:1.11944:2.70506:2.16761:0.835622:1	0.406181(0.529801:0.331126:0.357616)	-712.949
LB140-LMG11440_0708-LB97_0737	MA	30	29.1806	0.819365	2.01405e-26	0.449426	10.12:11.1692:10.5011:10.7861:7.79453:1	0.364583(0.53125:0.25625:0.30625)	-378.861
LB140-LMG11440_1887-LB97_2069	MA	41	38.5173	2.48267	2.59687e-26	0.0753799	5.29108:5.89333:3.08725:3.1685:1.02531:1	0.392562(0.57438:0.330579:0.272727)	-1086.42
LB140-LMG11440_0057-LB97_0053	MA	48	42.818	5.18203	2.92022e-26	0.0694369	2.44925:2.24074:1.89925:1.9283:1.24095:1	0.409942(0.540351:0.373684:0.315789)	-1307.18
LB140-LMG11440_0006-LB97_2162	MA	57	50.8189	6.18107	3.62601e-26	0.0497464	2.1147:2.22969:1.37345:1.37107:0.525144:1	0.41863(0.540685:0.336188:0.379015)	-2092.63
LB140-LMG11440_1521-LB97_1708	MA	58	46.0226	11.9774	4.86511e-26	0.0724192	1.04497:1.19881:1.11285:1.09654:0.966834:1	0.426563(0.55:0.403125:0.326562)	-1510.32
LB140-LMG11440_0726-LB97_0755	MA	52	44.5542	7.44578	5.45265e-26	0.0378284	1.32417:1.45105:1.22275:1.05814:1.38016:1	0.393008(0.557866:0.338156:0.283002)	-2353.9
LB140-LMG11440_0083-LB97_0083	MA	74	58.125	15.875	2.27731e-25	0.135097	4.31779:3.18139:1.65056:1.45801:0.631241:1	0.412568(0.434426:0.387295:0.415984)	-1231.27
LB140-LMG11440_1881-LB97_2063	MA	47	43.3703	3.62969	2.53458e-25	0.0424794	3.60568:2.73026:1.93298:1.79797:0.65199:1	0.418981(0.561343:0.37037:0.325231)	-1905.69
LB140-LMG11440_0085-LB97_0085	MA	66	56.0531	9.94692	4.57853e-25	0.131182	3.15842:7.49449:0.415134:0.411809:0.213426:1	0.394009(0.387097:0.364055:0.430876)	-1077.02
LB140-LMG11440_1909-LB97_2089	MA	41	37.1494	3.85062	4.71676e-25	0.0330186	1.12122:1.15027:0.851439:1.34916:0.334576:1	0.385582(0.501984:0.326389:0.328373)	-2162.85
LB140-LMG11440_1896-LB97_2076	MA	50	43.5502	6.44983	5.20174e-25	0.0294167	3.07655:2.43967:2.91378:3.05696:4.59214:1	0.384939(0.492891:0.323855:0.338073)	-2689.14
LB140-LMG11440_0413-LB97_0429	MA	37	35.2734	1.72657	2.21849e-24	0.0400431	4.17103:8.82511:1.73741:1.60494:0.182691:1	0.405797(0.529891:0.365489:0.322011)	-1576.11
LB140-LMG11440_0986-LB97_1027	MA	120	74.0256	45.9744	1.08935e-23	0.0635644	3.16629:3.58471:2.21551:2.26044:1.10427:1	0.365136(0.415352:0.356528:0.323529)	-3234.23
LB140-LMG11440_2066-LB97_2032	MA	50	43.1508	6.84921	1.15324e-23	0.0471629	3.57846:3.81443:2.07266:2.05422:0.445524:1	0.39909(0.507444:0.358561:0.331266)	-1800.53
LB140-LMG11440_0042-LB97_0044	MA	52	46.21	5.78996	1.28798e-23	0.0585635	2.82644:2.7875:1.95933:1.95797:0.242849:1	0.356105(0.386628:0.3125:0.369186)	-1550.07
LB140-LMG11440_1307-LB97_1407	MA	29	27.7313	1.26874	1.76729e-23	0.160418	2.72944:2.66182:1.42839:1.42422:0.334742:1	0.362543(0.42268:0.396907:0.268041)	-466.357
LB140-LMG11440_0192-LB97_0194	MA	37	36.0528	0.947188	2.87354e-23	0.040543	4.25859:5.17012:2.45858:2.41308:1.01322:1	0.388727(0.441691:0.381924:0.342566)	-1510.49
LB140-LMG11440_2084-LB97_2025	MA	33	32.893	0.106952	7.73146e-23	0.0457551	9.19038:13.2387:10.8399:15.4653:12.4305:1	0.395322(0.385965:0.375439:0.424561)	-1254.76
LB140-LMG11440_0689-LB97_0718	MA	212	92.7949	119.205	6.58327e-22	0.157515	0.686778:0.744622:0.679324:0.930962:0.611799:1	0.354603(0.447619:0.300952:0.315238)	-2885.48
LB140-LMG11440_1609-LB97_1794	MA	70	48.4772	21.5228	7.72096e-22	0.276441	2.83508:2.91439:1.96546:1.96979:0.428014:1	0.368613(0.507299:0.273723:0.324818)	-736.828
LB140-LMG11440_1357-LB97_1532	MA	61	42.357	18.643	1.4799e-21	0.12335	0.563709:0.624266:0.473289:0.459024:0.345536:1	0.387324(0.551643:0.338028:0.2723)	-1061.46
LB140-LMG11440_1554-LB97_1732	MA	31	29.3936	1.60643	5.0302e-21	0.040626	2.71423:3.92427:1.2692:3.0594:0.210234:1	0.393791(0.514706:0.372549:0.294118)	-1319.84
LB140-LMG11440_0100-LB97_0099	MA	116	71.0392	44.9608	8.08006e-21	0.158669	3.48426:6.5082:1.26011:3.2469:0.666:1	0.417204(0.474194:0.382258:0.395161)	-1653.52
LB140-LMG11440_1165-LB97_1284	MA	37	32.0215	4.97846	8.70533e-21	0.108312	2.59857:2.24376:2.31832:2.42257:1.9002:1	0.394624(0.503226:0.325806:0.354839)	-745.326
LB140-LMG11440_1317-LB97_1417	MA	53	43.0029	9.99715	1.09919e-20	0.0986279	3.20581:6.17911:1.54197:1.30829:1.50014:1	0.350211(0.424051:0.318565:0.308017)	-1114.26
LB140-LMG11440_0161-LB97_0171	MA	467	165.885	301.115	1.75095e-20	0.577686	0.832534:1.11297:0.958873:0.795199:0.477084:1	0.395551(0.441176:0.432127:0.313348)	-2951.08
LB140-LMG11440_0434-LB97_0449	MA	48	42.9768	5.02322	2.26007e-20	0.0376911	1.91241:2.06403:1.26907:1.30099:0.485907:1	0.39952(0.443416:0.356996:0.398148)	-2147.53
LB140-LMG11440_1529-LB97_1712	MA	36	32.779	3.22102	5.04191e-20	0.0933523	2.10377:2.16164:2.37445:2.33304:3.15457:1	0.410476(0.554286:0.302857:0.374286)	-813.532
LB140-LMG11440_0985-LB97_1026	MA	107	62.5302	44.4698	9.14148e-20	0.0360644	2.13056:1.79914:1.15683:1.28604:0.541308:1	0.359142(0.498601:0.304104:0.27472)	-4689.33
LB140-LMG11440_1659-LB97_1851	MA	46	36.819	9.18099	1.39962e-19	0.0786718	2.38629:2.31146:1.44111:1.6707:0.270264:1	0.400273(0.565574:0.344262:0.290984)	-1120.69
LB140-LMG11440_0089-LB97_0089	MA	42	37.4924	4.50763	1.46605e-19	0.0940318	3.40767:3.03179:1.71345:1.68365:0.331963:1	0.371864(0.438172:0.295699:0.38172)	-873.429
LB140-LMG11440_0132-LB97_0127	MA	45	38.9012	6.0988	1.62169e-19	0.0669128	4.31016:2.9308:1.2653:1.29142:0.3848:1	0.39072(0.525641:0.311355:0.335165)	-1243.09
LB140-LMG11440_1836-LB97_2008	MA	25	22.6688	2.33117	1.63528e-19	0.271752	4.42156:7.01709:4.1229:8.36088:13.5849:1	0.365079(0.404762:0.293651:0.396825)	-316.567
LB140-LMG11440_1482-LB97_1673	MA	39	32.9503	6.04972	2.04387e-19	0.0600804	2.14099:2.02045:1.86609:1.86311:1.01912:1	0.363184(0.488806:0.352612:0.248134)	-1199.75
LB140-LMG11440_1904-LB97_2084	MA	47	38.3133	8.68673	6.76534e-19	0.0786431	6.47685:6.04504:5.47592:5.49608:2.19909:1	0.390056(0.407563:0.365546:0.397059)	-1123.54
LB140-LMG11440_0395-LB97_0411	MA	41	35.6685	5.33151	9.67749e-19	0.0172881	1.69352:1.68541:1.1226:1.12515:0.509008:1	0.415624(0.54835:0.343572:0.354949)	-3672.49
LB140-LMG11440_1840-LB97_2012	MA	38	34.4419	3.55807	2.30587e-18	0.0297701	1.73522:3.8884:1.87054:1.88993:1.24422:1	0.416164(0.478873:0.403421:0.366197)	-2160.2
LB140-LMG11440_1306-LB97_1406	MA	21	19.7914	1.20856	4.24678e-18	0.196465	5.18999:10.7963:3.62187:3.62187:4.70839:1	0.306667(0.353333:0.313333:0.253333)	-340.004
LB140-LMG11440_1530-LB97_1713	MA	38	35.1559	2.84415	4.73818e-18	0.0322753	5.41802:5.88387:3.21068:3.37382:0.462115:1	0.417231(0.455982:0.380361:0.41535)	-1929.59
LB140-LMG11440_1360-LB97_1537	MA	75	52.3953	22.6047	8.91972e-18	0.053274	1.78827:1.96643:2.05186:1.56059:1.6567:1	0.403574(0.408503:0.375231:0.426987)	-2494.17
LB140-LMG11440_1139-LB97_1258	MA	63	50.5277	12.4723	9.09321e-18	0.0531768	5.2684:5.50678:3.02141:2.9934:0.280986:1	0.394833(0.487991:0.400655:0.295852)	-2051.43
LB140-LMG11440_1943-LB97_2127	MA	29	26.492	2.50802	9.37843e-18	0.0271928	1.39881:4.96455:0.527599:0.239977:5.39078:1	0.413226(0.442661:0.408257:0.388761)	-1837.76
LB140-LMG11440_0154-LB97_0153	MA	38	32.4993	5.50071	1.41668e-17	0.0211525	4.70893:4.24713:4.80997:4.81981:1.54696:1	0.401749(0.510802:0.342593:0.351852)	-2728.02
LB140-LMG11440_1586-LB97_1765	MA	38	30.6017	7.39834	3.48083e-17	0.0664187	0.620281:0.665575:0.475812:0.63098:0.21556:1	0.379386(0.473684:0.311404:0.35307)	-1064.14
LB140-LMG11440_0090-LB97_0090	MA	48	40.3733	7.62671	5.77663e-17	0.0478981	3.934:3.78121:2.34623:2.46354:0.01:1	0.379982(0.383152:0.350543:0.40625)	-1648.05
LB140-LMG11440_2065-LB97_2031	MA	31	28.0297	2.97035	7.14827e-17	0.0201184	1.9146:1.57512:0.873441:0.859292:0.124779:1	0.408377(0.545375:0.331588:0.348168)	-2414.64
LB140-LMG11440_1866-LB97_2046	MA	54	39.2847	14.7153	8.52597e-17	0.255743	2.27272:4.60569:0.734705:0.734705:0.510804:1	0.318966(0.344828:0.288793:0.323276)	-616.724
LB140-LMG11440_0615-LB97_0649	MA	47	34.5155	12.4845	1.0859e-16	0.0516426	2.63099:2.96009:2.71864:2.66707:1.07904:1	0.376579(0.479592:0.345481:0.304665)	-1543.41
LB140-LMG11440_0133-LB97_0128	MA	44	37.9188	6.08124	1.15373e-16	0.0151483	9.83385:10.5246:4.87962:4.87962:0.01:1	0.416168(0.474551:0.356786:0.417166)	-4239.19
LB140-LMG11440_0840-LB97_0949	MA	28	24.4473	3.55272	1.40589e-16	0.0264941	1.96382:2.46407:1.5117:1.40544:1.68914:1	0.376917(0.544794:0.318402:0.267554)	-1723.58
LB140-LMG11440_1693-LB97_1885	MA	26	22.5507	3.44934	2.12669e-16	0.490532	1.76387:2.51927:1.09447:1.09447:0.905222:1	0.336957(0.369565:0.347826:0.293478)	-250.901
LB140-LMG11440_0258-LB97_0278	MA	34	30.2462	3.75375	2.61801e-16	0.03867	7.03658:4.65164:2.54779:2.43537:1.15721:1	0.425709(0.579179:0.368035:0.329912)	-1489.12
LB140-LMG11440_1938-LB97_2120	MA	38	29.2892	8.7108	5.88917e-16	0.0563254	2.1378:2.29693:1.81195:1.80329:0.959964:1	0.376566(0.539474:0.347744:0.242481)	-1185.38
LB140-LMG11440_1122-LB97_1238	MA	40	31.3781	8.62192	6.10808e-16	0.0476994	2.98885:3.68631:2.52256:2.54616:0.482924:1	0.397799(0.506289:0.342767:0.34434)	-1436.43
LB140-LMG11440_1905-LB97_2085	MA	29	24.4268	4.57323	1.69594e-15	0.0333591	13.4026:14.9951:16.2735:13.2025:18.4224:1	0.391374(0.455272:0.321086:0.397764)	-1361.64
LB140-LMG11440_1908-LB97_2088	MA	37	29.2474	7.75256	1.78705e-15	0.0324549	2.5597:3.56939:1.86263:1.56763:3.27562:1	0.360032(0.34466:0.325243:0.410194)	-1795.83
LB140-LMG11440_0501-LB97_0526	MA	51	35.2924	15.7076	2.60878e-15	0.0597378	1.78746:1.71231:1.17482:1.18443:0.636658:1	0.386503(0.51227:0.331288:0.315951)	-1509.14
LB140-LMG11440_1885-LB97_2067	MA	31	27.6475	3.35252	2.6767e-15	0.036246	1.8718:1.81305:1.25996:1.22174:0.673352:1	0.415925(0.535608:0.341246:0.37092)	-1487.1
LB140-LMG11440_1163-LB97_1282	MA	65	37.6114	27.3886	3.27687e-15	0.140199	2.13034:1.10618:1.27988:1.51504:0.653178:1	0.31229(0.421717:0.242424:0.272727)	-1003.36
LB140-LMG11440_0219-LB97_0219	MA	40	29.1351	10.8649	3.48791e-15	0.253252	4.66345:5.10627:5.03725:5.24795:0.767119:1	0.357407(0.427778:0.316667:0.327778)	-470.555
LB140-LMG11440_1315-LB97_1415	MA	50	35.2833	14.7167	3.93936e-15	0.124154	2.32738:2.39939:2.11454:2.08289:0.958871:1	0.397817(0.529762:0.369048:0.294643)	-838.043
LB140-LMG11440_1365-LB97_1549	MA	52	36.8255	15.1745	4.35065e-15	0.0522686	2.83929:3.20242:1.69408:1.71985:0.461995:1	0.3972(0.53937:0.400262:0.251969)	-1700.34
LB140-LMG11440_0641-LB97_0671	MA	153	67.746	85.254	6.75911e-15	0.271373	1.45652:1.46916:1.54943:1.59363:1.04368:1	0.356653(0.393004:0.388889:0.288066)	-1442.37
LB140-LMG11440_0626-LB97_0660	MA	23	21.2473	1.75266	9.27206e-15	0.0264557	3.3514:0.855398:0.78047:0.634141:1.37422:1	0.388721(0.513595:0.354985:0.297583)	-1392.22
LB140-LMG11440_1362-LB97_1546	MA	37	27.2196	9.78045	1.03037e-14	0.0282426	0.90222:0.732815:0.800171:0.768468:0.707463:1	0.389341(0.502037:0.335031:0.330957)	-2113.58
LB140-LMG11440_0308-LB97_0331	MA	31	27.5677	3.43232	1.20187e-14	0.047473	3.25006:3.39874:1.90945:1.90111:0.555468:1	0.368386(0.418651:0.390873:0.295635)	-1115.16
LB140-LMG11440_1812-LB97_1984	MA	28	24.925	3.07495	1.50417e-14	0.0344399	3.26801:2.61165:2.42805:2.60375:1.13228:1	0.420339(0.537288:0.355932:0.367797)	-1294.8
LB140-LMG11440_1533-LB97_1718	MA	39	29.1308	9.8692	1.87263e-14	0.0534685	2.90952:4.3039:2.97482:3.14019:0.617501:1	0.388489(0.517986:0.291367:0.356115)	-1259.23
LB140-LMG11440_0640-LB97_0670	MA	48	32.006	15.994	3.73258e-14	0.118151	2.89942:2.72651:2.74899:2.75574:1.35039:1	0.361765(0.402941:0.352941:0.329412)	-854.092
LB140-LMG11440_1584-LB97_1761	MA	50	35.8378	14.1622	4.52149e-14	0.0599539	1.05399:1.11302:0.754093:0.919428:0.0614732:1	0.419959(0.504559:0.329787:0.425532)	-1519.61
LB140-LMG11440_0394-LB97_0410	MA	28	23.3064	4.69364	4.64102e-14	0.0218307	1.7658:1.83105:1.09901:1.20003:0.231747:1	0.395879(0.550773:0.317881:0.318985)	-1917.5
LB140-LMG11440_1810-LB97_1982	MA	20	19.0857	0.914307	8.13552e-14	0.0206149	3.7181:5.02777:1.75587:1.73868:0.506212:1	0.409381(0.562842:0.34153:0.32377)	-1510.92
LB140-LMG11440_1146-LB97_1272	MA	29	22.6695	6.33046	8.20687e-14	0.0282269	1.85092:2.1345:1.26128:1.25057:1.32758:1	0.352891(0.493622:0.346939:0.218112)	-1644.59
LB140-LMG11440_1708-LB97_1905	MA	28	23.3994	4.60062	1.32782e-13	0.0292898	16.8722:22.4812:16.8188:16.4212:2.74422:1	0.4(0.445714:0.377143:0.377143)	-1510.53
LB140-LMG11440_1886-LB97_2068	MA	35	28.2868	6.71318	1.77044e-13	0.0276319	1.84641:5.49552:2.30722:3.5075:3.12392:1	0.391649(0.440605:0.37689:0.357451)	-1974.5
LB140-LMG11440_1747-LB97_1046	MA	16	15.3378	0.662165	2.19288e-13	0.121834	1.11665:1.3024:0.645463:0.977676:0.01:1	0.367725(0.436508:0.34127:0.325397)	-300.768
LB140-LMG11440_0056-LB97_0052	MA	58	38.0777	19.9223	2.45784e-13	0.0775422	4.05266:4.17753:2.88508:3.06189:0.868079:1	0.339677(0.415225:0.292388:0.311419)	-1371.54
LB140-LMG11440_0554-LB97_0586	MA	37	27.8962	9.1038	3.31102e-13	0.0243118	4.46782:4.35591:2.69011:2.73911:0.283172:1	0.366789(0.453039:0.372007:0.275322)	-2293.06
LB140-LMG11440_1765-LB97_1950	MA	46	33.2752	12.7248	3.36943e-13	0.0569985	6.41436:6.62286:3.50589:3.49979:0.166622:1	0.371924(0.486577:0.293624:0.33557)	-1366.73
LB140-LMG11440_1753-LB97_1939	MA	41	30.8904	10.1096	3.85547e-13	0.0413362	4.73122:4.70501:2.88201:2.90238:0.403717:1	0.386201(0.517473:0.33871:0.302419)	-1635.25
LB140-LMG11440_0052-LB97_0050	MA	44	31.1306	12.8694	4.28817e-13	0.0494262	1.99498:4.00645:0.67764:0.629246:0.668472:1	0.420707(0.530303:0.406061:0.325758)	-1486.74
LB140-LMG11440_1667-LB97_1861	MA	40	26.6938	13.3062	4.50656e-13	0.107478	1.86379:1.87659:1.65784:1.92493:0.583197:1	0.35872(0.5:0.284768:0.291391)	-728.886
LB140-LMG11440_1707-LB97_1904	MA	42	30.6177	11.3823	5.42686e-13	0.0527094	1.95935:2.24363:1.61284:1.61938:0.767548:1	0.400114(0.47774:0.392123:0.330479)	-1348.71
LB140-LMG11440_1125-LB97_1243	MA	45	31.5688	13.4312	5.89587e-13	0.0301819	3.33072:3.56289:1.95122:1.84975:0.289676:1	0.328939(0.400188:0.314501:0.272128)	-2273.45
LB140-LMG11440_1550-LB97_1730	MA	40	26.3384	13.6616	7.64396e-13	0.16093	3.23458:3.04991:2.39144:2.49223:0.749485:1	0.368116(0.513043:0.304348:0.286957)	-590.574
LB140-LMG11440_0847-LB97_0955	MA	17	16.0557	0.944293	8.43696e-13	0.201791	5.48685:3.35036:1.75673:1.74149:0.159419:1	0.352151(0.58871:0.25:0.217742)	-276.484
LB140-LMG11440_0553-LB97_0585	MA	22	19.5819	2.4181	1.43318e-12	0.0301891	10.415:10.9989:9.64626:9.48055:3.99871:1	0.395449(0.5369:0.308118:0.341328)	-1153.74
LB140-LMG11440_1936-LB97_2118	MA	24	20.0928	3.90721	1.53433e-12	0.0415091	0.921281:0.802576:0.627667:0.782564:0.24927:1	0.372076(0.464912:0.296053:0.355263)	-1002
LB140-LMG11440_0441-LB97_0459	MA	37	30.4905	6.50949	2.04043e-12	0.0426007	4.59231:3.24439:1.78959:1.89546:1.20845:1	0.373767(0.387574:0.384615:0.349112)	-1482.59
LB140-LMG11440_0216-LB97_0216	MA	112	54.7039	57.2961	3.12712e-12	0.0685623	1.61479:1.65405:1.70731:1.67862:1.40385:1	0.378608(0.443124:0.409168:0.283531)	-2736.02
LB140-LMG11440_1353-LB97_1528	MA	42	32.9285	9.07147	4.19849e-12	0.0434731	6.29559:8.85148:2.46939:2.63358:0.0776359:1	0.358358(0.426426:0.288288:0.36036)	-1479.3
LB140-LMG11440_1893-LB97_2075	MA	27	21.3351	5.66493	5.81527e-12	0.0475225	1.93424:1.71157:1.81559:1.65596:1.32398:1	0.394444(0.466667:0.342857:0.37381)	-960.532
LB140-LMG11440_0839-LB97_0948	MA	13	12.1678	0.832224	6.80843e-12	0.0193439	0.579882:0.569891:0.557648:1.06153:0.338404:1	0.366667(0.528302:0.337736:0.233962)	-1079.01
LB140-LMG11440_0772-LB97_0386	MA	26	22.6752	3.3248	8.32199e-12	0.100044	2.45572:2.10243:1.20387:1.19248:0.482098:1	0.423547(0.486239:0.344037:0.440367)	-528.593
LB140-LMG11440_0480-LB97_0506	MA	43	27.6529	15.3471	1.06864e-11	0.0383325	1.14089:1.22278:0.740669:0.780073:0.221651:1	0.373663(0.501235:0.335802:0.283951)	-1789.51
LB140-LMG11440_1760-LB97_1946	MA	24	20.272	3.72797	1.13239e-11	0.013264	5.92176:12.6842:5.17982:6.55075:3.88229:1	0.419298(0.509023:0.399248:0.349624)	-2742.98
LB140-LMG11440_0924-LB97_1071	MA	33	27.7981	5.20186	2.14028e-11	0.112416	9.53459:23.5696:1.79048:1.79048:2.99925:1	0.412145(0.44186:0.294574:0.5)	-618.072
LB140-LMG11440_1755-LB97_1941	MA	31	25.018	5.98201	3.00495e-11	0.0222096	5.39012:11.3668:3.76985:4.4449:5.91107:1	0.411376(0.457341:0.419643:0.357143)	-2118.33
LB140-LMG11440_1676-LB97_1870	MA	29	22.2341	6.76588	4.27672e-11	0.0342481	4.69851:4.98755:4.09316:4.11834:1.11498:1	0.365132(0.440789:0.302632:0.351974)	-1339.96
LB140-LMG11440_0727-LB97_0756	MA	34	25.4606	8.53937	4.91265e-11	0.0173433	6.85911:6.24477:3.45713:3.49907:0.261466:1	0.384464(0.533186:0.326696:0.29351)	-2835.96
LB140-LMG11440_0153-LB97_0152	MA	20	18.2592	1.7408	5.74204e-11	0.0179771	1.59385:2.31092:0.872494:0.826128:0.265195:1	0.390123(0.425926:0.360494:0.383951)	-1709.59
LB140-LMG11440_0139-LB97_0138	MA	16	14.4562	1.54382	6.02375e-11	0.040809	0.441533:0.410668:0.319747:0.307515:0.561934:1	0.38313(0.490854:0.307927:0.35061)	-707.441
LB140-LMG11440_1754-LB97_1940	MA	28	22.5741	5.42594	6.06169e-11	0.0696835	2.95285:3.83006:1.5318:1.56005:0.658784:1	0.43038(0.531646:0.389241:0.370253)	-746.009
LB140-LMG11440_0268-LB97_0288	MA	22	19.9964	2.00359	6.49799e-11	0.0115817	4.43472:3.72499:4.41082:4.60965:0.748182:1	0.433764(0.571736:0.388809:0.340746)	-2859.23
LB140-LMG11440_0399-LB97_0415	MA	25	21.8926	3.10744	9.95838e-11	0.0107254	6.83111:3.71361:1.15429:1.0972:0.0644795:1	0.383015(0.507006:0.334395:0.307643)	-3206.52
LB140-LMG11440_1713-LB97_1908	MA	32	24.0455	7.95446	2.05087e-10	0.0330907	6.09795:6.25648:4.38177:4.41408:1.24371:1	0.437622(0.476608:0.415205:0.421053)	-1526.43
LB140-LMG11440_0975-LB97_1013	MA	15	13.2773	1.72266	3.64548e-10	0.0386744	2.62724:6.26781:1.20529:1.64361:0.0606644:1	0.314935(0.451299:0.214286:0.279221)	-642.718
LB140-LMG11440_1736-LB97_1931	MA	21	18.1885	2.81148	3.81122e-10	0.0124513	2.10278:2.10264:1.22483:1.28277:0.153054:1	0.416109(0.515886:0.347826:0.384615)	-2480.61
LB140-LMG11440_1694-LB97_1886	MA	18	16.0333	1.96673	4.59168e-10	0.019365	6.83446:12.3228:3.20399:3.13063:0.164276:1	0.417677(0.518182:0.377273:0.357576)	-1404.23
LB140-LMG11440_1276-LB97_1395	MA	24	19.1399	4.86013	5.0359e-10	0.0375527	2.70212:2.61152:1.36758:1.41936:0.0928686:1	0.405983(0.547009:0.32265:0.348291)	-1034.15
LB140-LMG11440_1184-LB97_1297	MA	27	17.8174	9.18258	6.14424e-10	0.0413407	2.47507:6.08801:2.34964:3.1671:1.5924:1	0.331944(0.504167:0.266667:0.225)	-1035.01
LB140-LMG11440_1963-LB97_2146	MA	28	20.9824	7.01762	6.61642e-10	0.0957935	9.42237:14.1756:11.6532:10.4315:8.24246:1	0.398667(0.48:0.32:0.396)	-588.055
LB140-LMG11440_0221-LB97_0221	MA	20	16.0715	3.92855	7.60167e-10	0.0557929	11.1447:23.4562:13.2081:14.4847:2.0905:1	0.410448(0.5:0.347015:0.384328)	-612.88
LB140-LMG11440_1926-LB97_2108	MA	23	18.1671	4.83288	8.25967e-10	0.00871215	23.2398:24.889:24.7068:23.6772:11.1079:1	0.379569(0.481908:0.305921:0.350877)	-3728.78
LB140-LMG11440_1124-LB97_1241	MA	24	18.2121	5.7879	1.01536e-09	0.0170596	2.13985:2.06744:1.21204:1.26127:0.224487:1	0.343496(0.446138:0.301829:0.28252)	-2034.45
LB140-LMG11440_1751-LB97_1937	MA	16	13.0959	2.90408	1.49281e-09	0.125838	9.44184:20.5572:13.2081:13.6175:1.83695:1	0.427778(0.491667:0.35:0.441667)	-287.318
LB140-LMG11440_1930-LB97_2112	MA	19	16.6693	2.33066	1.66203e-09	0.0126495	25.6422:30:18.1888:18.1888:0.01:1	0.380534(0.53418:0.322266:0.285156)	-2096.48
LB140-LMG11440_0842-LB97_0951	MA	19	14.6327	4.36729	1.8418e-09	0.0297734	5.27253:5.92574:8.51977:9.46324:11.0763:1	0.339716(0.455319:0.278723:0.285106)	-976.321
LB140-LMG11440_0923-LB97_1072	MA	22	18.1406	3.85943	1.93303e-09	0.215966	9.58378:4.55515:3.33349:3.45242:0.93317:1	0.388889(0.483333:0.3:0.383333)	-308.52
LB140-LMG11440_1422-LB97_1608	MA	12	11.0727	0.927304	2.01703e-09	0.0116431	2.24559:2.16967:1.431:1.41177:0.589733:1	0.408925(0.571038:0.39071:0.265027)	-1470.48
LB140-LMG11440_2062-LB97_2028	MA	17	14.915	2.08501	2.15424e-09	0.0172909	6.38459:7.08636:9.83532:8.55527:15.8112:1	0.402627(0.521739:0.315217:0.370924)	-1532.96
LB140-LMG11440_1319-LB97_1419	MA	12	11.9556	0.0443651	2.39893e-09	0.0126356	11.1343:10.9948:6.5818:6.5818:2.68665:1	0.38523(0.546407:0.368263:0.241018)	-1343.33
LB140-LMG11440_0445-LB97_0463	MA	21	17.5926	3.40737	2.89313e-09	0.0228404	5.28781:4.46684:4.90857:4.97934:0.783036:1	0.399189(0.519757:0.328267:0.349544)	-1409.34
LB140-LMG11440_0164-LB97_0167	MA	17	14.2618	2.73823	3.84122e-09	0.0209801	8.78509:8.25798:7.54034:7.54034:6.10822:1	0.373126(0.432526:0.256055:0.430796)	-1219.23
LB140-LMG11440_1518-LB97_1705	MA	37	22.1806	14.8194	3.96137e-09	0.0513304	4.00776:3.96407:3.19373:3.19157:0.591097:1	0.356429(0.47191:0.335206:0.262172)	-1205.3
LB140-LMG11440_0361-LB97_0383	MA	25	17.6609	7.33909	5.18091e-09	0.0265505	10.5704:17.414:8.58007:7.37898:11.6182:1	0.402978(0.554755:0.384726:0.269452)	-1460.55
LB140-LMG11440_1295-LB97_1404	MA	21	16.0476	4.95235	8.06447e-09	0.0529788	8.60918:10.0717:11.7169:12.3303:1.40665:1	0.406926(0.542208:0.363636:0.314935)	-695.216
LB140-LMG11440_1573-LB97_1751	MA	14	12.7583	1.24169	1.05957e-08	0.0212301	15.5115:18.055:22.345:21.9199:6.61113:1	0.398836(0.508734:0.366812:0.320961)	-977.961
LB140-LMG11440_0771-LB97_0387	MA	23	17.0621	5.9379	2.32026e-08	0.175219	6.39057:5.85731:4.00884:3.96169:0.435576:1	0.37069(0.465517:0.275862:0.37069)	-304.204
LB140-LMG11440_0386-LB97_0402	MA	21	15.2618	5.73821	2.38792e-08	0.00861358	1.4293:1.51992:1.65696:2.03457:1.58828:1	0.398651(0.530636:0.345087:0.320231)	-3537.61
LB140-LMG11440_0239-LB97_0257	MA	14	12.207	1.79301	2.44532e-08	0.0122984	2.47056:2.3568:1.17679:1.41417:0.01:1	0.404298(0.547445:0.380779:0.284672)	-1687.54
LB140-LMG11440_0229-LB97_0229	MA	16	14.1505	1.84951	3.30006e-08	0.0324617	3.71064:3.83098:2.14335:2.11857:0.275921:1	0.417535(0.578125:0.291667:0.382812)	-825.065
LB140-LMG11440_0166-LB97_0165	MA	25	17.9477	7.0523	3.43715e-08	0.127468	9.86989:12.9046:11.4371:11.2671:1.53612:1	0.381206(0.531915:0.207447:0.404255)	-446.193
LB140-LMG11440_1394-LB97_1577	MA	15	12.1812	2.81876	3.56744e-08	0.0208055	1.58986:1.48891:2.02182:1.85823:1.88175:1	0.386973(0.390805:0.43295:0.337165)	-1099.34
LB140-LMG11440_0051-LB97_0049	MA	20	16.917	3.08301	4.40417e-08	0.0243562	19.6494:26.2825:18.823:18.7189:1.90471:1	0.387584(0.474832:0.355705:0.332215)	-1244.22
LB140-LMG11440_0050-LB97_0048	MA	15	12.5392	2.46082	8.74057e-08	0.0206369	17.9169:18.9617:23.8555:23.4565:7.26427:1	0.381423(0.51581:0.33004:0.298419)	-1065.81
LB140-LMG11440_0497-LB97_0523	MA	31	22.6692	8.33081	9.61647e-08	0.0259865	6.69111:6.91992:3.55603:3.53589:0.166184:1	0.382212(0.439904:0.364183:0.342548)	-1771.36
LB140-LMG11440_0857-LB97_2206	MA	40	22.6815	17.3185	1.03284e-07	0.145674	0.911455:1.04277:0.822633:0.817025:0.802356:1	0.425758(0.436364:0.427273:0.413636)	-602.364
LB140-LMG11440_0259-LB97_0279	MA	16	13.4558	2.54418	1.13765e-07	0.0108732	26.8695:30:20.1581:20.1581:0.01:1	0.408915(0.564922:0.314922:0.346899)	-2103.55
LB140-LMG11440_0536-LB97_0569	MA	34	22.8715	11.1285	1.23907e-07	0.0386834	3.44973:3.30773:2.40985:2.44988:0.560377:1	0.388889(0.465732:0.362928:0.338006)	-1446.56
LB140-LMG11440_0700-LB97_0728	MA	10	9.08806	0.91194	1.28803e-07	0.0130886	2.14075:4.52985:1.99912:2.44002:0.164676:1	0.377698(0.467626:0.348921:0.316547)	-1148.2
LB140-LMG11440_0440-LB97_0458	MA	60	31.1495	28.8505	1.41149e-07	0.049329	1.53735:1.92301:1.92185:1.89318:1.31928:1	0.38(0.427778:0.366667:0.345556)	-2083.03
LB140-LMG11440_0510-LB97_0536	MA	48	26.916	21.084	1.42703e-07	0.0266831	3.25051:3.93566:2.48336:2.40707:0.597321:1	0.405797(0.564441:0.332298:0.320652)	-2763.99
LB140-LMG11440_1715-LB97_1909	MA	18	13.2015	4.79854	1.71682e-07	0.048184	2.3435:2.66167:1.63132:1.59209:0.653433:1	0.40048(0.417266:0.377698:0.406475)	-638.866
LB140-LMG11440_1262-LB97_1381	MA	10	9.96363	0.0363676	1.79038e-07	0.0109154	2.9983:2.95815:2.34944:2.32072:0.421932:1	0.385729(0.558383:0.41018:0.188623)	-1297.62
LB140-LMG11440_0135-LB97_0133	MA	11	9.78362	1.21638	1.89568e-07	0.00840627	5.91959:4.20002:5.3036:4.88321:9.60473:1	0.346237(0.437634:0.316129:0.284946)	-1870.97
LB140-LMG11440_0955-LB97_0992	MA	12	10.9726	1.02743	2.00825e-07	0.00636827	5.1342:4.50913:2.65724:2.63398:0.223633:1	0.380916(0.523148:0.37037:0.249228)	-2574.61
LB140-LMG11440_1883-LB97_2065	MA	12	10.899	1.101	2.8555e-07	0.0133466	11.3861:11.1654:13.7419:18.5983:5.33068:1	0.391414(0.477273:0.351515:0.345455)	-1363.36
LB140-LMG11440_0102-LB97_0101	MA	11	10.9721	0.0278963	3.05677e-07	0.00700265	6.18306:4.30014:1.86841:1.86841:0.01:1	0.377716(0.409683:0.385475:0.337989)	-2174.33
LB140-LMG11440_1186-LB97_1299	MA	13	11.166	1.83396	4.18509e-07	0.0380841	4.3272:4.01474:2.53477:2.5129:0.342729:1	0.367647(0.474265:0.272059:0.356618)	-583.697
LB140-LMG11440_0931-LB97_0965	MA	19	14.029	4.97103	4.70863e-07	0.00546457	11.8634:13.2781:4.76878:4.76878:0.01:1	0.342105(0.471527:0.27308:0.281708)	-4599.03
LB140-LMG11440_0190-LB97_0192	MA	9	8.10262	0.897381	4.79003e-07	0.00862523	4.60047:6.14821:2.64164:2.61532:0.192078:1	0.432456(0.603947:0.436842:0.256579)	-1507.27
LB140-LMG11440_1738-LB97_1933	MA	13	10.3637	2.63626	4.80367e-07	0.034979	2.74469:1.56881:0.816156:1.1784:0.0504008:1	0.314815(0.485185:0.266667:0.192593)	-566.931
LB140-LMG11440_0043-LB97_0045	MA	18	13.7412	4.25879	5.01788e-07	0.0355106	1.76205:1.65279:1.04503:1.06581:0.243173:1	0.392105(0.557895:0.310526:0.307895)	-834.861
LB140-LMG11440_1316-LB97_1416	MA	15	12.7821	2.21794	6.46178e-07	0.0924554	2.07425:2.72234:1.33463:1.30224:1.39883:1	0.40991(0.513514:0.445946:0.27027)	-340.207
LB140-LMG11440_1366-LB97_1550	MA	6	5.17274	0.827262	7.02134e-07	0.0155169	0.401824:0.122863:0.128161:0.437945:0.194588:1	0.365342(0.516556:0.347682:0.231788)	-608.647
LB140-LMG11440_1448-LB97_1634	MA	16	10.9656	5.03445	7.29202e-07	0.0653878	5.60691:6.15788:8.59015:8.07906:11.1922:1	0.344086(0.467742:0.268817:0.295699)	-412.267
LB140-LMG11440_1583-LB97_1760	MA	34	19.2287	14.7713	8.3703e-07	0.0539634	2.87171:2.62888:2.17938:2.16645:0.628383:1	0.354626(0.453744:0.34141:0.268722)	-1046.07
LB140-LMG11440_1900-LB97_2080	MA	37	22.4618	14.5382	9.05402e-07	0.0149463	3.17809:4.49986:1.48347:1.47165:0.548762:1	0.376281(0.439125:0.362293:0.327423)	-3567.87
LB140-LMG11440_2060-LB97_2026	MA	13	11.9705	1.02952	9.17031e-07	0.0109344	5.49004:14.5577:1.08726:1.08726:0.01:1	0.374055(0.401763:0.355164:0.365239)	-1639.35
LB140-LMG11440_1528-LB97_1711	MA	12	10.9845	1.01547	1.01762e-06	0.00826904	6.83091:14.1564:1.83636:1.83636:0.01:1	0.386503(0.429448:0.384458:0.345603)	-1976.9
LB140-LMG11440_1310-LB97_1410	MA	15	11.5274	3.47259	1.1495e-06	0.0388269	2.60243:1.88613:1.63244:1.7048:0.275265:1	0.414384(0.578767:0.393836:0.270548)	-642.554
LB140-LMG11440_0306-LB97_0329	MA	23	15.8614	7.13858	1.37611e-06	0.044931	2.13891:2.34974:1.32689:1.40794:0.245046:1	0.410653(0.56701:0.386598:0.278351)	-859.468
LB140-LMG11440_0571-LB97_0603	MA	9	8.96948	0.0305222	1.40477e-06	0.0105425	15.1635:14.5666:24.3545:24.0645:6.91823:1	0.442997(0.565147:0.384365:0.379479)	-1243.39
LB140-LMG11440_1566-LB97_1744	MA	19	14.0134	4.98656	1.42309e-06	0.0074219	3.38997:3.2406:2.19034:2.23692:0.742612:1	0.414136(0.517435:0.355456:0.369516)	-3643.44
LB140-LMG11440_1305-LB97_1405	MA	12	10.2723	1.72768	1.65731e-06	0.0109145	1.05806:1.13393:0.712999:0.712999:0.170709:1	0.375315(0.435768:0.350126:0.34005)	-1626.08
LB140-LMG11440_1406-LB97_1592	MA	19	13.1353	5.8647	1.68578e-06	0.00676387	27.8496:22.7572:18.996:18.8479:1.66517:1	0.388654(0.506871:0.371036:0.288055)	-3838.07
LB140-LMG11440_1333-LB97_1433	MA	21	13.4581	7.54193	1.81919e-06	0.0190471	10.8882:10.3535:13.2476:14.8354:5.4479:1	0.380276(0.49354:0.356589:0.290698)	-1632.29
LB140-LMG11440_0833-LB97_0942	MA	8	6.69466	1.30534	1.91453e-06	0.00536485	0.074357:0.0847561:0.0596706:0.2236:0.0594231:1	0.364144(0.533479:0.298399:0.260553)	-2691.51
LB140-LMG11440_0549-LB97_0581	MA	7	6.9626	0.0374037	2.06612e-06	0.00816489	3.73826:3.03848:4.86633:4.31568:15.5529:1	0.369637(0.49835:0.356436:0.254125)	-1198.16
LB140-LMG11440_0684-LB97_0712	MA	20	13.5718	6.42817	2.10834e-06	0.0087619	8.65439:8.59584:10.8007:11.5623:5.48298:1	0.394704(0.494325:0.346154:0.343632)	-3254.64
LB140-LMG11440_1007-LB97_1050	MA	41	21.2215	19.7785	2.36802e-06	0.0165146	5.10539:5.72269:2.58671:2.63339:0.148752:1	0.374751(0.501195:0.377539:0.24552)	-3512.85
LB140-LMG11440_1696-LB97_1888	MA	7	6.96999	0.0300133	2.90115e-06	0.00550661	12.5494:14.5466:23.375:23.0041:8.95981:1	0.393258(0.492135:0.350562:0.337079)	-1795.32
LB140-LMG11440_1902-LB97_2082	MA	8	7.099	0.901004	2.93609e-06	0.00512505	1.26113:1.72764:0.749467:0.956269:0.176827:1	0.379492(0.424721:0.342007:0.371747)	-2187.42
LB140-LMG11440_0804-LB97_0815	MA	10	8.25287	1.74713	3.13292e-06	0.00592734	1.18108:1.24532:0.644458:0.638093:0.208818:1	0.381536(0.548203:0.331699:0.264706)	-2432.18
LB140-LMG11440_0162-LB97_0170	MA	9	8.97519	0.0248071	3.7736e-06	0.0517956	3.19821:4.32223:1.44191:1.44191:0.01:1	0.393229(0.53125:0.28125:0.367188)	-279.491
LB140-LMG11440_0573-LB97_0605	MA	18	12.8784	5.1216	3.80186e-06	0.00874871	1.55032:1.56508:1.08417:1.08417:0.153903:1	0.388889(0.453704:0.404558:0.308405)	-2879.16
LB140-LMG11440_1481-LB97_1672	MA	12	10.1403	1.85973	4.07819e-06	0.0068763	2.37607:1.66577:1.53466:1.46645:1.07474:1	0.417998(0.496805:0.375399:0.381789)	-2570.8
LB140-LMG11440_1590-LB97_1769	MA	17	12.4834	4.51664	4.23361e-06	0.0166834	4.14125:4.42811:2.0629:2.0629:0.01:1	0.381827(0.420904:0.360169:0.364407)	-1488.58
LB140-LMG11440_1147-LB97_1273	MA	13	10.1473	2.85267	4.25761e-06	0.0325958	5.68546:4.4484:2.74356:3.29736:0.01:1	0.346578(0.44702:0.307947:0.284768)	-634.806
LB140-LMG11440_0535-LB97_0568	MA	24	14.9377	9.06235	4.7773e-06	0.0558332	4.39244:4.24299:2.68971:3.24368:0.01:1	0.335391(0.441358:0.305556:0.259259)	-724.377
LB140-LMG11440_1721-LB97_1915	MA	11	8.42533	2.57467	6.59632e-06	0.00736514	3.15534:12.7239:1.32036:1.32036:15.5501:1	0.374834(0.391434:0.287849:0.445219)	-2054.43
LB140-LMG11440_0217-LB97_0217	MA	7	6.19357	0.806427	7.00812e-06	0.00833603	3.92331:3.75163:3.04109:3.04109:7.88097:1	0.411008(0.54784:0.376543:0.308642)	-1309.1
LB140-LMG11440_0705-LB97_0734	MA	10	8.83564	1.16436	7.44677e-06	0.0272032	7.51373:9.3048:5.65186:5.65186:4.52758:1	0.37659(0.549618:0.290076:0.290076)	-547.645
LB140-LMG11440_1329-LB97_1429	MA	7	6.97545	0.0245516	9.07051e-06	0.00482094	27.579:30:21.4175:21.4175:0.01:1	0.379132(0.464876:0.326446:0.346074)	-1950.07
LB140-LMG11440_0487-LB97_0513	MA	11	9.16161	1.83839	1.09175e-05	0.0134717	3.07516:1.97113:2.07551:2.49874:0.23907:1	0.39877(0.419463:0.355705:0.421141)	-1229.69
LB140-LMG11440_1598-LB97_1781	MA	9	7.06737	1.93263	1.09227e-05	0.0156241	1.71885:2.59115:1.04583:1.02238:0.695066:1	0.406667(0.505:0.4075:0.3075)	-832.324
LB140-LMG11440_0227-LB97_0227	MA	12	9.99983	2.00017	1.16156e-05	0.0161424	2.35172:2.5365:1.27565:1.27565:0.757648:1	0.365432(0.424074:0.331481:0.340741)	-1125.91
LB140-LMG11440_1581-LB97_1758	MA	20	13.9884	6.01165	1.22198e-05	0.0139772	8.6583:7.84433:6.08305:6.0283:0.528016:1	0.374067(0.405295:0.467413:0.249491)	-1973.34
LB140-LMG11440_0738-LB97_0768	MA	33	17.8337	15.1663	1.22656e-05	0.00925518	2.33141:2.32209:1.4874:1.4604:0.490389:1	0.382955(0.536585:0.313288:0.298991)	-4840.68
LB140-LMG11440_1872-LB97_2052	MA	19	13.3469	5.65307	1.2328e-05	0.022108	12.5085:16.5381:12.5128:22.0624:7.11429:1	0.414488(0.480392:0.400327:0.362745)	-1315.37
LB140-LMG11440_0547-LB97_0579	MA	7	6.10932	0.890677	1.24247e-05	0.00312534	2.2034:2.3896:1.48989:1.46344:0.319288:1	0.40488(0.558933:0.341191:0.314516)	-3196.16
LB140-LMG11440_1680-LB97_1874	MA	17	11.9027	5.09728	1.26524e-05	0.0290547	1.81954:2.61434:2.26207:2.27778:1.20343:1	0.392395(0.48301:0.339806:0.354369)	-907.96
LB140-LMG11440_1068-LB97_1183	MA	6	5.11969	0.880306	1.26744e-05	0.00410586	1.70429:1.82345:1.14209:1.11946:0.258668:1	0.361326(0.486486:0.333012:0.264479)	-2046.02
LB140-LMG11440_0509-LB97_0535	MA	7	6.00495	0.995051	1.29133e-05	0.0079544	4.77295:3.6576:1.49856:1.49856:0.01:1	0.374724(0.523179:0.31457:0.286424)	-1220.23
LB140-LMG11440_0824-LB97_0934	MA	10	8.75491	1.24509	1.48479e-05	0.012385	28.6791:30:21.8643:21.8643:0.01:1	0.359712(0.465827:0.31295:0.30036)	-1128.32
LB140-LMG11440_0702-LB97_0731	MA	9	7.05083	1.94917	1.50193e-05	0.0089243	7.97808:9.5407:6.78666:6.78666:9.64108:1	0.383469(0.559621:0.337398:0.253388)	-1480.79
LB140-LMG11440_1444-LB97_1630	MA	6	5.12127	0.878728	1.52703e-05	0.00392419	0.809186:1.32716:0.949789:0.896792:0.352321:1	0.385326(0.524263:0.358752:0.272964)	-2261.53
LB140-LMG11440_0098-LB97_0097	MA	6	5.97442	0.025579	1.53096e-05	0.0111323	14.8967:1.56299:23.4775:20.9629:4.77909:1	0.352025(0.448598:0.275701:0.331776)	-861.435
LB140-LMG11440_0152-LB97_0151	MA	8	7.078	0.922	1.81743e-05	0.00714523	5.25385:2.92091:1.0877:1.0877:0.01:1	0.406198(0.511307:0.306533:0.400754)	-1612.65
LB140-LMG11440_1417-LB97_1603	MA	17	11.335	5.66503	1.86091e-05	0.0251906	5.53671:6.33039:2.83272:2.83272:0.250504:1	0.374459(0.461039:0.344156:0.318182)	-1000.5
LB140-LMG11440_0321-LB97_0345	MA	9	7.87986	1.12014	1.92351e-05	0.0124329	17.4665:18.9052:20.5384:24.5552:0.01:1	0.385126(0.535857:0.350598:0.268924)	-1028.69
LB140-LMG11440_1846-LB97_2019	MA	21	14.2097	6.79026	1.99202e-05	0.0732183	4.70071:7.97548:2.02142:1.9845:2.62507:1	0.30581(0.275229:0.298165:0.344037)	-488.236
LB140-LMG11440_0439-LB97_0455	MA	19	11.5129	7.48707	2.03059e-05	0.01718	5.64228:6.23081:5.43921:5.34552:0.693028:1	0.329825(0.455263:0.297368:0.236842)	-1560.18
LB140-LMG11440_1203-LB97_1320	MA	6	5.03988	0.960118	2.34663e-05	0.0082122	15.8579:14.972:23.5729:23.3563:5.24155:1	0.376448(0.552124:0.368726:0.208494)	-1027.35
LB140-LMG11440_0999-LB97_1040	MA	13	9.09968	3.90032	2.619e-05	0.011102	22.6637:17.2217:18.2084:20.9874:0.01:1	0.36409(0.427681:0.36409:0.300499)	-1632.28
LB140-LMG11440_1277-LB97_1396	MA	16	10.8788	5.12119	2.75978e-05	0.0132137	5.56463:2.62149:1.35692:1.29932:0.81378:1	0.316587(0.412679:0.314593:0.222488)	-1672.45
LB140-LMG11440_1409-LB97_1595	MA	6	5.07345	0.926546	2.86999e-05	0.00695967	1.10148:3.12543:0.932455:0.881829:0.172893:1	0.403312(0.580128:0.347756:0.282051)	-1239.29
LB140-LMG11440_1368-LB97_1552	MA	9	7.30534	1.69466	3.05105e-05	0.0225256	1.5886:1.59867:0.962788:1.12553:0.215471:1	0.39726(0.469178:0.349315:0.373288)	-629.283
LB140-LMG11440_0224-LB97_0224	MA	7	6.97705	0.0229541	3.54347e-05	0.00567321	18.8668:30:13.5536:13.5536:0.01:1	0.423434(0.559165:0.385151:0.325986)	-1731.67
LB140-LMG11440_0969-LB97_1007	MA	9	7.09414	1.90586	3.67108e-05	0.0108213	2.43085:2.26939:1.19443:1.19443:0.362423:1	0.347603(0.455479:0.308219:0.27911)	-1183.49
LB140-LMG11440_1471-LB97_1662	MA	9	7.85785	1.14215	3.87833e-05	0.0323273	17.7952:14.3815:24.9437:24.1956:13.9352:1	0.377023(0.364078:0.378641:0.38835)	-448.425
LB140-LMG11440_1587-LB97_1766	MA	9	7.91764	1.08236	4.02844e-05	0.0155987	14.3379:13.8408:16.6142:20.6117:0.01:1	0.378995(0.534247:0.280822:0.321918)	-875.641
LB140-LMG11440_0059-LB97_0055	MA	17	11.8344	5.16561	4.3235e-05	0.0224214	4.56101:4.1433:2.06455:2.03793:0.158667:1	0.384804(0.520221:0.294118:0.340074)	-1135.48
LB140-LMG11440_0062-LB97_0057	MA	7	6.98197	0.018029	4.60371e-05	0.00724509	30:26.0629:21.085:21.085:0.01:1	0.427794(0.575668:0.320475:0.38724)	-1351.37
LB140-LMG11440_1435-LB97_1621	MA	9	7.12095	1.87905	4.67201e-05	0.00535177	1.6343:2.22667:0.7967:0.7967:0.01:1	0.402425(0.499154:0.357022:0.3511)	-2403.21
LB140-LMG11440_0244-LB97_0262	MA	8	6.185	1.815	4.86967e-05	0.0064216	1.19938:2.64333:1.6295:1.49166:0.38255:1	0.391941(0.516484:0.348352:0.310989)	-1826.08
LB140-LMG11440_1764-LB97_1949	MA	26	16.5982	9.40176	4.93168e-05	0.022069	15.9949:12.3864:7.31443:7.31443:2.50162:1	0.390264(0.425743:0.346535:0.398515)	-1736.88
LB140-LMG11440_1769-LB97_1953	MA	7	6.98305	0.0169542	5.10825e-05	0.0368393	4.56753:2.3828:0.964025:0.964025:0.01:1	0.427536(0.478261:0.304348:0.5)	-297.218
LB140-LMG11440_0925-LB97_1070	MA	18	10.7844	7.21556	5.20427e-05	0.0973156	14.7408:18.6836:22.0635:22.0774:7.00284:1	0.372146(0.445205:0.226027:0.445205)	-347.171
LB140-LMG11440_1243-LB97_1362	MA	13	9.78068	3.21932	6.16107e-05	0.00479311	9.33106:9.31866:3.77542:3.77542:0.01:1	0.388174(0.520364:0.351554:0.292605)	-3741.56
LB140-LMG11440_0956-LB97_0993	MA	11	8.79376	2.20624	6.26264e-05	0.00448449	8.56413:6.65298:2.58432:2.58432:0.01:1	0.360432(0.498166:0.326406:0.256724)	-3241.45
LB140-LMG11440_1378-LB97_1562	MA	6	5.9771	0.0229021	7.03798e-05	0.0120007	10.6306:14.4529:21.4735:21.06:9.29756:1	0.400188(0.542373:0.316384:0.341808)	-729.394
LB140-LMG11440_0136-LB97_0135	MA	5	4.97839	0.021609	7.71228e-05	0.0115121	13.5943:5.71535:25.7271:23.9215:13.207:1	0.417722(0.5:0.297468:0.455696)	-645.646
LB140-LMG11440_0033-LB97_0020	MA	16	11.9523	4.04769	7.85903e-05	0.02378	6.04832:6.10435:3.12835:3.12835:0.335998:1	0.399142(0.487124:0.362661:0.347639)	-996.914
LB140-LMG11440_1088-LB97_1201	MA	8	6.16825	1.83175	8.15555e-05	0.006677	2.41397:3.20924:1.64453:1.61208:0.25915:1	0.378115(0.526869:0.323598:0.283879)	-1716.14
LB140-LMG11440_1140-LB97_1259	MA	16	9.9892	6.0108	8.43526e-05	0.0282122	4.15838:5.51011:4.65376:4.72474:0.605308:1	0.374396(0.507246:0.355072:0.26087)	-884.759
LB140-LMG11440_1925-LB97_2107	MA	11	8.48227	2.51773	8.75075e-05	0.00471142	9.05896:9.81644:7.76164:7.76164:4.05165:1	0.390886(0.447368:0.349807:0.375481)	-3154.44
LB140-LMG11440_0572-LB97_0604	MA	25	14.0212	10.9788	8.82844e-05	0.00966494	1.61314:1.60528:1.16981:1.16981:0.4332:1	0.358931(0.406143:0.31058:0.360068)	-3647.91
LB140-LMG11440_1328-LB97_1428	MA	16	11.8802	4.11978	8.98483e-05	0.00762141	3.38117:2.5592:1.38606:1.63982:0.01:1	0.368457(0.40427:0.331267:0.369835)	-2959.16
LB140-LMG11440_0495-LB97_0521	MA	8	6.85941	1.14059	0.000101299	0.0133729	14.5153:16.0738:23.0967:22.8933:5.33748:1	0.410078(0.567442:0.367442:0.295349)	-885.263
LB140-LMG11440_0688-LB97_0717	MA	8	6.30285	1.69715	0.000102053	0.0108115	1.13284:1.49059:0.745842:0.991196:0.294604:1	0.385609(0.49262:0.306273:0.357934)	-1107.44
LB140-LMG11440_1273-LB97_1392	MA	13	9.13365	3.86635	0.000108223	0.0149815	3.09508:1.72905:0.955382:0.929206:0.861229:1	0.375405(0.456311:0.33657:0.333333)	-1298.09
LB140-LMG11440_0131-LB97_0126	MA	6	5.9831	0.0169026	0.000111199	0.00768503	14.2537:13.1925:18.2322:21.784:0.01:1	0.387612(0.40613:0.375479:0.381226)	-1056.49
LB140-LMG11440_0245-LB97_0263	MA	7	5.06805	1.93195	0.00011452	0.00506253	0.148801:0.69006:0.407445:0.477054:0.364778:1	0.420715(0.574899:0.364372:0.322874)	-2009.69
LB140-LMG11440_1473-LB97_1664	MA	25	13.4315	11.5685	0.000135952	0.0148345	8.28347:7.45634:5.13401:5.07957:0.965315:1	0.378891(0.503396:0.359932:0.273345)	-2412.86
LB140-LMG11440_1841-LB97_2013	MA	12	8.72197	3.27803	0.000141988	0.00477942	17.0108:30:9.98349:9.98349:0.01:1	0.389744(0.522485:0.336095:0.310651)	-3383.31
LB140-LMG11440_0737-LB97_0767	MA	5	4.98127	0.0187323	0.000142345	0.00742924	30:28.3368:21.9935:21.9935:0.01:1	0.352984(0.543668:0.275109:0.240175)	-898.566
LB140-LMG11440_1193-LB97_1310	MA	13	8.76015	4.23985	0.000146201	0.00951549	11.0755:24.0037:11.2015:10.9109:1.62633:1	0.395574(0.5:0.355809:0.330913)	-1959.5
LB140-LMG11440_0519-LB97_0551	MA	8	6.96487	1.03513	0.000154118	0.020966	7.51784:2.80988:2.15174:2.15174:18.8529:1	0.416107(0.503356:0.372483:0.372483)	-630.284
LB140-LMG11440_0530-LB97_0563	MA	5	4.98195	0.0180541	0.000165329	0.0070028	23.8975:30:19.2274:19.2274:0.01:1	0.37605(0.533613:0.298319:0.296218)	-949.224
LB140-LMG11440_0577-LB97_0609	MA	4	3.06784	0.932159	0.000171209	0.0202434	1.19294:1.22512:1.03611:1.03611:6.94385:1	0.345992(0.506329:0.202532:0.329114)	-321.017
LB140-LMG11440_0699-LB97_0727	MA	13	8.85191	4.14809	0.000187752	0.00989794	5.09083:3.52838:2.90503:3.14007:0.251454:1	0.364265(0.482533:0.332969:0.277293)	-1850.24
LB140-LMG11440_0973-LB97_1011	MA	7	5.00331	1.99669	0.000189412	0.00708658	4.38833:5.28001:6.28491:5.88042:10.8528:1	0.359924(0.481481:0.350427:0.247863)	-1406.2
LB140-LMG11440_0077-LB97_0077	MA	5	4.98302	0.0169773	0.000212225	0.0062201	29.9992:24.3323:20.0423:20.0423:0.01:1	0.371655(0.437956:0.350365:0.326642)	-1105.31
LB140-LMG11440_0528-LB97_0561	MA	8	6.6671	1.3329	0.000224735	0.00704334	30:26.3384:20.4996:20.4996:0.01:1	0.386423(0.513055:0.322454:0.32376)	-1561.83
LB140-LMG11440_0023-LB97_0010	MA	8	6.77771	1.22229	0.000227281	0.00397583	25.3001:30:19.564:19.564:0.01:1	0.389302(0.495542:0.334324:0.338039)	-2707.33
LB140-LMG11440_0240-LB97_0258	MA	18	11.563	6.43695	0.000233686	0.011721	20.4482:20.8919:10.736:10.736:1.10078:1	0.377987(0.392453:0.4:0.341509)	-2196.78
LB140-LMG11440_0806-LB97_0898	MA	13	8.92809	4.07191	0.000259007	0.00586235	2.43601:1.90085:1.09959:1.09959:0.185421:1	0.365698(0.502642:0.324306:0.270145)	-3034.88
LB140-LMG11440_0717-LB97_0746	MA	11	7.36667	3.63333	0.000263922	0.00811437	12.7672:18.9023:18.8956:20.1247:3.35135:1	0.372701(0.471302:0.325607:0.321192)	-1851.95
LB140-LMG11440_1049-LB97_1165	MA	4	3.97987	0.0201266	0.000267758	0.00280096	6.25188:14.788:15.8842:15.3047:9.61879:1	0.369288(0.467742:0.34879:0.291331)	-1979.02
LB140-LMG11440_1718-LB97_1912	MA	30	15.0649	14.9351	0.000277895	0.0590862	1.70075:1.92164:1.26679:1.25838:0.716898:1	0.391941(0.431319:0.425824:0.318681)	-852.467
LB140-LMG11440_0531-LB97_0564	MA	4	3.98026	0.0197399	0.000286143	0.00265328	2.88319:11.1899:19.0677:22.5184:1.80015:1	0.373563(0.48659:0.298851:0.335249)	-2059.98
LB140-LMG11440_0357-LB97_0379	MA	14	7.88072	6.11928	0.000291904	0.0207267	4.64633:5.11632:9.16998:9.8467:17.3037:1	0.383197(0.526639:0.32377:0.29918)	-1035.34
LB140-LMG11440_0430-LB97_0444	MA	14	8.06613	5.93387	0.00031624	0.00616932	9.43289:9.38795:9.56312:9.28499:5.59511:1	0.392169(0.547497:0.335687:0.293325)	-3138.76
LB140-LMG11440_0521-LB97_0553	MA	5	4.98508	0.0149175	0.000332666	0.01443	26.7681:30:21.6117:21.6117:0.01:1	0.422316(0.432203:0.415254:0.419492)	-498.082
LB140-LMG11440_1412-LB97_1598	MA	5	4.98051	0.0194944	0.000334967	0.00538992	0.87948:0.775456:0.422145:0.422145:0.233523:1	0.377329(0.484472:0.350932:0.296584)	-1296.29
LB140-LMG11440_1722-LB97_1916	MA	7	5.78658	1.21342	0.000335475	0.0116833	15.1315:16.6798:21.0332:24.0071:0.01:1	0.394525(0.427536:0.352657:0.403382)	-861.133
LB140-LMG11440_0546-LB97_0578	MA	5	4.98489	0.0151101	0.000335648	0.00500575	30:26.5189:21.3841:21.3841:0.01:1	0.399713(0.554441:0.30659:0.338109)	-1397.77
LB140-LMG11440_1933-LB97_2115	MA	9	6.56515	2.43485	0.000336942	0.0113836	17.5745:17.4754:23.6841:23.4137:5.34205:1	0.404848(0.532727:0.369091:0.312727)	-1145.94
LB140-LMG11440_1105-LB97_1219	MA	9	6.23425	2.76575	0.000350678	0.00616668	2.11759:2.36207:1.2379:1.42392:0.21532:1	0.397661(0.537037:0.365497:0.290448)	-2052.13
LB140-LMG11440_1274-LB97_1393	MA	19	10.5989	8.4011	0.000400287	0.0500423	2.99571:9.17418:3.80956:4.05924:0.272408:1	0.292566(0.341727:0.251799:0.284173)	-600.547
LB140-LMG11440_1823-LB97_1997	MA	14	8.20831	5.79169	0.000415543	0.010444	1.25219:2.66862:0.660542:0.900831:1.19546:1	0.41383(0.517021:0.37766:0.346809)	-1954.17
LB140-LMG11440_0597-LB97_0631	MA	6	4.80785	1.19215	0.000433991	0.0180033	13.7339:12.9222:24.7998:24.4922:9.10822:1	0.307377(0.397541:0.258197:0.266393)	-496.041
LB140-LMG11440_0263-LB97_0283	MA	9	6.7198	2.2802	0.000435375	0.00252458	8.87405:9.02403:6.39663:6.39663:4.01883:1	0.405803(0.564769:0.366749:0.285891)	-4808.93
LB140-LMG11440_1640-LB97_1830	MA	10	7.89519	2.10481	0.000438988	0.0179456	9.18062:6.09411:2.24401:2.24401:0.01:1	0.366492(0.5:0.311518:0.287958)	-796.437
LB140-LMG11440_0538-LB97_0571	MA	7	5.9165	1.0835	0.000456532	0.00927512	11.9691:30:8.10455:8.10455:0.01:1	0.378431(0.531373:0.32549:0.278431)	-1026.83
LB140-LMG11440_0379-LB97_0395	MA	7	5.7729	1.2271	0.000458605	0.00730382	7.63532:7.42501:6.65565:6.65565:7.85589:1	0.373476(0.495427:0.317073:0.307927)	-1330.1
LB140-LMG11440_0218-LB97_0218	MA	4	3.98314	0.016856	0.000477511	0.00455762	4.13277:1.50385:1.85434:1.85434:16.1328:1	0.38671(0.480392:0.336601:0.343137)	-1219.29
LB140-LMG11440_0932-LB97_0966	MA	15	8.56558	6.43442	0.000517682	0.00416067	2.22779:3.11145:1.23483:1.23483:0.198947:1	0.341514(0.46589:0.298253:0.260399)	-4735.5
LB140-LMG11440_1090-LB97_1203	MA	9	6.45815	2.54185	0.000518083	0.0040984	30:28.5034:21.6714:21.6714:0.01:1	0.383601(0.52882:0.315684:0.3063)	-2963.69
LB140-LMG11440_1932-LB97_2114	MA	5	4.98664	0.0133615	0.000530267	0.00555204	20.4544:30:15.9544:15.9544:0.01:1	0.431342(0.476415:0.427673:0.389937)	-1284.43
LB140-LMG11440_1271-LB97_1390	MA	4	3.207	0.793	0.000538731	0.0160983	1.52037:1.72806:0.582955:0.582955:0.01:1	0.333333(0.467033:0.252747:0.28022)	-366.865
LB140-LMG11440_0886-LB97_0850	MA	20	11.8884	8.1116	0.000548338	0.0414883	10.5365:10.0137:6.49112:6.45856:0.426036:1	0.372605(0.445402:0.318966:0.353448)	-773.506
LB140-LMG11440_0008-LB97_2164	MA	8	6.00884	1.99116	0.000570792	0.00464025	5.55156:5.92813:2.34667:2.34667:0.01:1	0.426357(0.549003:0.386213:0.343854)	-2419.05
LB140-LMG11440_1248-LB97_1367	MA	4	3.02119	0.978811	0.00063423	0.00309782	12.7763:11.289:16.8399:20.395:0.01:1	0.417972(0.579418:0.395973:0.278523)	-1745.12
LB140-LMG11440_1048-LB97_1164	MA	9	6.96899	2.03101	0.000680596	0.00735055	5.59492:9.01735:1.94993:1.94993:0.01:1	0.336913(0.427208:0.317422:0.26611)	-1665.81
LB140-LMG11440_0326-LB97_0349	MA	4	3.03793	0.962069	0.000690621	0.00260086	8.57707:14.0012:13.9559:19.9539:0.01:1	0.402578(0.543165:0.338129:0.326439)	-2184.01
LB140-LMG11440_0576-LB97_0608	MA	10	7.47245	2.52755	0.000696349	0.0166159	0.268272:0.558993:0.219798:0.290055:0.0635504:1	0.403509(0.458333:0.355263:0.39693)	-954.969
LB140-LMG11440_1685-LB97_1880	MA	9	6.79344	2.20656	0.000726973	0.00711201	4.85216:5.59016:2.14014:2.14014:0.01:1	0.37234(0.449173:0.307329:0.36052)	-1706.91
LB140-LMG11440_1052-LB97_1168	MA	4	3.98551	0.014492	0.000783009	0.00308692	30:26.0766:21.1534:21.1534:0.01:1	0.380077(0.533333:0.342529:0.264368)	-1711.26
LB140-LMG11440_1461-LB97_1648	MA	3	2.98005	0.0199476	0.000790235	0.00352075	0.427677:1.66104:1.57372:0.858829:18.7201:1	0.323561(0.381107:0.325733:0.263844)	-1198.01
LB140-LMG11440_1233-LB97_1352	MA	10	6.03918	3.96082	0.000813478	0.00436928	1.87328:1.56296:0.954091:0.954091:0.576959:1	0.363868(0.49173:0.323791:0.276081)	-3114.49
LB140-LMG11440_0557-LB97_0589	MA	7	5.2647	1.7353	0.000817062	0.00917544	2.34956:1.29756:0.645816:0.645816:0.368875:1	0.34375(0.446691:0.352941:0.231618)	-1087.26
LB140-LMG11440_1083-LB97_1198	MA	4	3.05453	0.945467	0.000852793	0.00356139	5.45381:15.4485:15.8028:15.1616:4.99768:1	0.38931(0.512626:0.377525:0.277778)	-1558.39
LB140-LMG11440_1560-LB97_1738	MA	18	10.6643	7.33574	0.000857238	0.0081827	4.54171:5.88343:2.27311:2.22053:0.176902:1	0.404857(0.522059:0.340241:0.352273)	-3065.77
LB140-LMG11440_0103-LB97_0102	MA	5	3.05995	1.94005	0.000864103	0.00826804	0.790337:30:0.715307:0.715307:0.01:1	0.389683(0.5:0.37619:0.292857)	-847.328
LB140-LMG11440_0415-LB97_0431	MA	4	3.98603	0.0139657	0.000880519	0.00297932	23.4164:29.301:19.3396:19.3396:0.01:1	0.358187(0.464912:0.298246:0.311404)	-1809.65
LB140-LMG11440_1402-LB97_1588	MA	4	3.98615	0.0138497	0.000897374	0.00434947	1.72176:1.26845:0.547888:0.547888:0.01:1	0.377278(0.493569:0.321543:0.31672)	-1246.44
LB140-LMG11440_1899-LB97_2079	MA	9	6.02366	2.97634	0.000915441	0.0132739	2.21569:3.48487:1.05975:1.05975:0.01:1	0.405271(0.495726:0.365385:0.354701)	-978.115
LB140-LMG11440_0215-LB97_0215	MA	4	3.98632	0.0136796	0.000927741	0.00533333	22.8334:30:18.8937:18.8937:0.01:1	0.344(0.328:0.404:0.3)	-944.961
LB140-LMG11440_0431-LB97_0445	MA	4	3.98641	0.0135867	0.000930862	0.00884646	1.87292:1.4034:0.621971:0.621971:0.01:1	0.379386(0.529605:0.322368:0.286184)	-609.904
LB140-LMG11440_1206-LB97_1323	MA	10	6.32057	3.67943	0.000940651	0.0149971	6.26441:9.13356:6.3611:6.11984:5.85894:1	0.383688(0.57234:0.351064:0.22766)	-932.775
LB140-LMG11440_0111-LB97_0111	MA	12	7.56418	4.43582	0.000961264	0.0163397	5.92596:5.43628:3.92747:3.87994:0.471762:1	0.404297(0.513672:0.353516:0.345703)	-1074.59
LB140-LMG11440_1868-LB97_2048	MA	29	13.5507	15.4493	0.00096279	0.0349807	2.04229:2.17632:1.31695:1.27874:0.374314:1	0.32016(0.42268:0.28866:0.249141)	-1269.42
LB140-LMG11440_0566-LB97_0598	MA	14	8.76662	5.23338	0.000988902	0.0157236	4.33482:29.8414:2.19345:1.85636:0.0409432:1	0.393398(0.412338:0.378247:0.38961)	-1277.95
LB140-LMG11440_1371-LB97_1555	MA	6	4.90105	1.09895	0.00102054	0.00634413	10.6947:14.2883:13.3708:19.5403:0.01:1	0.354958(0.466772:0.31962:0.278481)	-1248.8
LB140-LMG11440_0938-LB97_0972	MA	12	7.88113	4.11887	0.00102823	0.00533472	5.2045:3.36298:2.99359:3.21583:0.265995:1	0.374892(0.453247:0.412338:0.259091)	-3091.38
LB140-LMG11440_1459-LB97_1646	MA	9	6.94528	2.05472	0.00106138	0.00798823	7.59746:7.38234:3.13056:3.13056:0.01:1	0.422481(0.550388:0.395349:0.321705)	-1568.03
LB140-LMG11440_1845-LB97_2018	MA	13	7.98627	5.01373	0.00106761	0.0277641	5.25447:5.18009:9.02777:9.74084:13.5192:1	0.409182(0.497006:0.419162:0.311377)	-724.759
LB140-LMG11440_0498-LB97_0524	MA	10	7.84873	2.15127	0.00108048	0.0108741	6.90786:6.23147:2.93705:2.93705:0.01:1	0.387692(0.384615:0.396923:0.381538)	-1316.67
LB140-LMG11440_0314-LB97_0338	MA	8	5.38927	2.61073	0.00108266	0.00617907	14.9276:16.2921:23.7654:23.3792:7.98228:1	0.387899(0.483296:0.311804:0.368597)	-1817.69
LB140-LMG11440_1294-LB97_1403	MA	5	4.98592	0.0140827	0.00109342	0.0191571	17.9742:29.7501:13.3805:13.3805:0.01:1	0.327586(0.316092:0.321839:0.344828)	-358.629
LB140-LMG11440_0313-LB97_0336	MA	3	2.19204	0.80796	0.00110357	0.003632	3.85731:1.49642:4.82196:14.438:0.01:1	0.383173(0.524116:0.289389:0.336013)	-1236.1
LB140-LMG11440_0639-LB97_0669	MA	11	6.40778	4.59222	0.00111214	0.0291907	1.06686:1.00733:0.577293:0.708728:0.01:1	0.358209(0.514925:0.302239:0.257463)	-568.336
LB140-LMG11440_1114-LB97_1230	MA	6	4.99055	1.00945	0.00112363	0.00449346	6.99509:6.89997:5.29061:5.29061:4.85644:1	0.393741(0.543668:0.389738:0.247817)	-1801.7
LB140-LMG11440_0791-LB97_0802	MA	12	7.62174	4.37826	0.00114653	0.00278914	10.001:10.3761:4.15441:4.15441:0.01:1	0.374652(0.513928:0.330084:0.279944)	-5672.77
LB140-LMG11440_1430-LB97_1616	MA	4	3.98745	0.0125545	0.00120025	0.00732163	29.735:10.19:9.43955:9.43955:0.01:1	0.353047(0.462366:0.317204:0.27957)	-738.58
LB140-LMG11440_1805-LB97_1976	MA	4	3.08831	0.911694	0.00127648	0.00612065	2.8145:2.49319:1.06017:1.06017:0.01:1	0.369883(0.52193:0.309211:0.278509)	-905.785
LB140-LMG11440_1803-LB97_1974	MA	6	4.95891	1.04109	0.00128708	0.00396305	3.02317:9.15022:2.30972:2.30972:9.01452:1	0.402804(0.493308:0.381453:0.333652)	-2114.48
LB140-LMG11440_0481-LB97_0507	MA	17	9.35094	7.64906	0.00129596	0.00684231	3.83995:2.67145:1.75903:2.72253:0.883977:1	0.381268(0.513839:0.279182:0.350782)	-3361.09
LB140-LMG11440_0404-LB97_0420	MA	8	5.18204	2.81796	0.00133369	0.0137242	1.90187:2.68833:2.16574:2.27385:0.306223:1	0.409385(0.541262:0.38835:0.298544)	-850.68
LB140-LMG11440_1813-LB97_1985	MA	4	3.98789	0.0121118	0.00135254	0.00514801	30:26.1105:21.2607:21.2607:0.01:1	0.388674(0.492278:0.362934:0.310811)	-1042.98
LB140-LMG11440_1144-LB97_1263	MA	13	7.9296	5.0704	0.00136123	0.0125488	3.97743:4.45314:2.31404:2.29255:0.886428:1	0.352778(0.476389:0.331944:0.25)	-1475.65
LB140-LMG11440_1063-LB97_1179	MA	4	3.11597	0.884026	0.00145359	0.00239223	2.27048:2.30296:0.924557:0.924557:0.01:1	0.418223(0.546689:0.383701:0.324278)	-2320.81
LB140-LMG11440_0322-LB97_0346	MA	4	3.13926	0.860735	0.0014677	0.00770089	2.67956:1.87134:0.809912:0.809912:0.01:1	0.370166(0.472376:0.303867:0.334254)	-738.838
LB140-LMG11440_0123-LB97_0118	MA	3	2.07664	0.923365	0.00146915	0.00481667	0.434039:3.11628:0.242195:0.242195:0.01:1	0.367841(0.464758:0.325991:0.312775)	-905.805
LB140-LMG11440_0560-LB97_0593	MA	6	4.08518	1.91482	0.00156834	0.00782061	7.38513:30:4.40355:4.40355:0.01:1	0.415701(0.46332:0.42471:0.359073)	-1031.4
LB140-LMG11440_1428-LB97_1614	MA	10	6.9567	3.0433	0.00174715	0.00418616	2.78088:2.65908:1.33625:1.33625:0.01:1	0.391987(0.537794:0.348823:0.289343)	-3228.92
LB140-LMG11440_0851-LB97_0959	MA	8	5.52699	2.47301	0.00182354	0.0058363	30:26.8895:20.7793:20.7793:0.01:1	0.380015(0.515317:0.353392:0.271335)	-1834.56
LB140-LMG11440_1437-LB97_1623	MA	8	5.73023	2.26977	0.00200083	0.010503	29.6723:30:22.1356:22.1356:0.01:1	0.385768(0.522472:0.350187:0.284644)	-1094.59
LB140-LMG11440_1927-LB97_2109	MA	9	6.53742	2.46258	0.00211885	0.0166503	0.702703:0.518438:0.331145:0.428913:0.0862582:1	0.384743(0.405473:0.405473:0.343284)	-835.705
LB140-LMG11440_0301-LB97_0321	MA	3	2.98643	0.0135656	0.0021234	0.00391663	25.0742:30:20.8141:20.8141:0.01:1	0.383588(0.530534:0.324427:0.295802)	-1035.58
LB140-LMG11440_1222-LB97_1340	MA	13	7.71523	5.28477	0.00214659	0.0127046	4.01223:4.10412:2.9068:3.69232:0.01:1	0.392411(0.466859:0.364553:0.345821)	-1450.59
LB140-LMG11440_0942-LB97_0976	MA	3	2.07141	0.928587	0.00217166	0.00277093	1.46877:3.55591:1.81738:1.81738:0.541305:1	0.381907(0.512032:0.36631:0.26738)	-1489.39
LB140-LMG11440_0187-LB97_0189	MA	10	5.67172	4.32828	0.00219406	0.0165727	6.27385:7.7686:7.76319:6.90946:13.1652:1	0.370968(0.541475:0.304147:0.267281)	-895.419
LB140-LMG11440_1558-LB97_1736	MA	3	2.01921	0.980794	0.00220421	0.00264932	0.730373:2.8433:0.416711:0.416711:0.01:1	0.369546(0.413613:0.401832:0.293194)	-1513.41
LB140-LMG11440_1679-LB97_1873	MA	18	9.65898	8.34102	0.00220993	0.0229983	2.96738:3.05801:2.09146:2.3183:0.193544:1	0.374539(0.440959:0.321033:0.361624)	-1165.84
LB140-LMG11440_0508-LB97_0534	MA	5	3.87844	1.12156	0.00224121	0.00385786	2.3724:2.74692:4.83287:3.8817:19.192:1	0.364865(0.489865:0.297297:0.307432)	-1759.78
LB140-LMG11440_0409-LB97_0424	MA	32	12.3419	19.6581	0.00229679	0.0445836	1.43079:1.39016:1.22059:1.2184:0.875371:1	0.333333(0.48249:0.2607:0.256809)	-1155.52
LB140-LMG11440_0740-LB97_0770	MA	9	5.62832	3.37168	0.00239568	0.0065944	8.7499:9.82992:6.51744:6.51744:3.67602:1	0.380902(0.496829:0.361522:0.284355)	-1906.4
LB140-LMG11440_0129-LB97_0124	MA	9	5.99068	3.00932	0.00248834	0.0123789	2.20081:2.22328:2.35085:2.24965:0.954175:1	0.384873(0.502008:0.311245:0.341365)	-1013.43
LB140-LMG11440_0125-LB97_0120	MA	7	5.31369	1.68631	0.00250283	0.00501636	1.49084:0.159237:0.129561:0.129561:0.298936:1	0.379555(0.423077:0.328947:0.38664)	-1992.74
LB140-LMG11440_0264-LB97_0284	MA	9	5.92462	3.07538	0.00258295	0.0025965	6.18982:5.62935:8.19203:7.43427:13.9362:1	0.409899(0.538966:0.383511:0.307219)	-4878.33
LB140-LMG11440_0443-LB97_0461	MA	6	4.72411	1.27589	0.00259089	0.00348796	16.2484:12.0365:21.8534:21.2144:9.4355:1	0.404639(0.464777:0.35567:0.393471)	-2382.01
LB140-LMG11440_0067-LB97_0063	MA	16	8.41545	7.58455	0.00261912	0.00566171	30:30:22.001:22.001:0.01:1	0.384289(0.507962:0.325372:0.319533)	-3814.66
LB140-LMG11440_1400-LB97_1585	MA	3	2.118	0.882	0.00264737	0.00189029	1.19586:1.42853:0.495486:0.495486:0.01:1	0.352706(0.400369:0.368081:0.289668)	-2097.12
LB140-LMG11440_0568-LB97_0600	MA	3	2.98776	0.0122409	0.00265755	0.0109032	8.91329:10.7467:24.869:24.3387:22.0764:1	0.41844(0.531915:0.361702:0.361702)	-380.23
LB140-LMG11440_1929-LB97_2111	MA	4	3.9905	0.00949628	0.00277849	0.004257	1.71471:0.902305:0.516871:0.516871:0.01:1	0.41411(0.48773:0.395706:0.358896)	-1291.71
LB140-LMG11440_1215-LB97_1334	MA	3	2.98789	0.0121144	0.0028294	0.00175462	13.0637:6.22461:22.8994:21.7127:14.0335:1	0.378788(0.511785:0.329966:0.294613)	-2340.85
LB140-LMG11440_1324-LB97_1424	MA	6	4.10979	1.89021	0.00284297	0.00622388	1.42823:1.8909:0.772053:0.772053:0.580734:1	0.390873(0.513393:0.328869:0.330357)	-1373.26
LB140-LMG11440_1393-LB97_1576	MA	4	3.24392	0.756081	0.0028477	0.00307163	0.804679:0.39604:0.276155:0.276155:0.01:1	0.400419(0.420335:0.392034:0.388889)	-1926.61
LB140-LMG11440_1767-LB97_1951	MA	12	7.21474	4.78526	0.00285708	0.031266	9.25831:4.6057:4.6257:4.2643:6.8948:1	0.391667(0.489286:0.392857:0.292857)	-604.305
LB140-LMG11440_1757-LB97_1943	MA	3	2.01113	0.988867	0.00286153	0.0048918	12.1658:11.5315:20.3272:22.9923:0.01:1	0.376744(0.483721:0.295349:0.351163)	-864.296
LB140-LMG11440_0256-LB97_0276	MA	6	4.02688	1.97312	0.0028885	0.00284337	3.9557:4.84824:1.73114:1.73114:0.01:1	0.415512(0.547784:0.387812:0.310942)	-2879.55
LB140-LMG11440_1204-LB97_1321	MA	6	4.92576	1.07424	0.00293327	0.00668472	17.2581:30:13.261:13.261:0.01:1	0.391775(0.50974:0.362013:0.303571)	-1250.84
LB140-LMG11440_1390-LB97_1572	MA	3	2.98813	0.0118671	0.00295893	0.00315777	1.92323:3.2445:1.72435:3.26717:10.2728:1	0.428501(0.502959:0.414201:0.368343)	-1351.22
LB140-LMG11440_1191-LB97_1307	MA	3	2.05338	0.946622	0.00299006	0.00993095	2.8167:2.80027:2.57098:2.57098:7.28594:1	0.397321(0.53125:0.330357:0.330357)	-452.042
LB140-LMG11440_0130-LB97_0125	MA	6	4.77345	1.22655	0.00302782	0.00533645	6.35078:5.7492:5.02819:5.02819:3.93158:1	0.398762(0.416446:0.334218:0.445623)	-1530
LB140-LMG11440_1086-LB97_1199	MA	3	2.17039	0.829608	0.00306525	0.00277449	0.368455:0.214977:0.148233:0.148233:0.01:1	0.385364(0.488579:0.383249:0.284264)	-1559.99
LB140-LMG11440_1615-LB97_1805	MA	11	7.326	3.674	0.00308568	0.00832064	2.32061:1.61825:1.24731:1.36368:0.167583:1	0.376732(0.392779:0.376368:0.36105)	-1877.43
LB140-LMG11440_1559-LB97_1737	MA	12	7.47218	4.52782	0.00310772	0.00610557	15.8371:11.5169:6.54236:6.54236:2.50732:1	0.407685(0.55015:0.359281:0.313623)	-2703.24
LB140-LMG11440_0331-LB97_0354	MA	3	2.98838	0.0116156	0.00310959	0.00347222	25.305:30:20.9149:20.9149:0.01:1	0.365162(0.447917:0.354167:0.293403)	-1136.79
LB140-LMG11440_0835-LB97_0944	MA	4	3.99092	0.00908266	0.00315539	0.00389049	30:3.79345:3.62058:3.62058:0.01:1	0.392793(0.563514:0.332432:0.282432)	-1465.79
LB140-LMG11440_1322-LB97_1422	MA	3	2.98853	0.0114655	0.00318913	0.00530432	29.9979:28.2448:22.1093:22.1093:0.01:1	0.364322(0.497487:0.326633:0.268844)	-785.874
LB140-LMG11440_1345-LB97_1521	MA	3	2.12739	0.872613	0.0032033	0.0027152	1.88008:1.93419:0.753009:0.753009:0.01:1	0.376904(0.516497:0.357868:0.256345)	-1544.58
LB140-LMG11440_1097-LB97_1210	MA	4	3.1309	0.869098	0.00324223	0.00455394	2.34766:2.35367:0.998868:0.998868:0.01:1	0.375(0.509615:0.315705:0.299679)	-1254.24
LB140-LMG11440_1416-LB97_1602	MA	5	3.94607	1.05393	0.00332923	0.0101406	11.8348:9.8808:23.2279:22.0344:21.5118:1	0.369245(0.502762:0.279006:0.325967)	-730.516
LB140-LMG11440_1556-LB97_1734	MA	11	6.89862	4.10138	0.00344237	0.00778578	19.2902:30:12.6041:12.6041:0.01:1	0.402575(0.507307:0.40501:0.295407)	-1927.52
LB140-LMG11440_0564-LB97_0596	MA	9	5.25689	3.74311	0.00347147	0.0127473	19.0484:18.1392:23.335:23.088:4.99719:1	0.39749(0.476987:0.366109:0.349372)	-1002.88
LB140-LMG11440_0428-LB97_0442	MA	7	4.72502	2.27498	0.00372195	0.00346482	7.79167:4.83117:6.4575:13.0993:6.1771:1	0.358115(0.407434:0.325073:0.341837)	-2760.72
LB140-LMG11440_0729-LB97_0758	MA	5	3.95977	1.04023	0.0038146	0.0241854	23.6598:30:19.7381:19.7381:0.01:1	0.297917(0.5:0.2:0.19375)	-303.437
LB140-LMG11440_0492-LB97_0518	MA	3	2.98938	0.010616	0.00383881	0.0046026	30:26.8686:21.7374:21.7374:0.01:1	0.381498(0.488532:0.316514:0.33945)	-872.408
LB140-LMG11440_0255-LB97_0275	MA	5	3.14107	1.85893	0.00391128	0.00410038	0.411069:1.53696:0.288278:0.288278:0.503106:1	0.359313(0.492806:0.293765:0.291367)	-1654.89
LB140-LMG11440_1199-LB97_1316	MA	7	4.08829	2.91171	0.00398292	0.00450325	0.717389:2.31929:0.388353:0.884021:0.01:1	0.377488(0.456157:0.36847:0.307836)	-2174.34
LB140-LMG11440_0213-LB97_0213	MA	3	2.12608	0.87392	0.00405367	0.0039347	0.881071:0.390236:0.551224:0.514127:0.240971:1	0.384058(0.501812:0.384058:0.266304)	-1094.28
LB140-LMG11440_1207-LB97_1324	MA	7	4.06685	2.93315	0.00417022	0.00557411	19.1147:8.41493:7.81577:21.4654:0.01:1	0.376529(0.541284:0.345183:0.243119)	-1725.64
LB140-LMG11440_0830-LB97_2203	MA	3	2.99008	0.00992206	0.00448604	0.00587744	30:14.4993:14.4437:14.4437:0.01:1	0.359601(0.486413:0.331522:0.26087)	-734.074
LB140-LMG11440_1389-LB97_1571	MA	4	3.98873	0.0112745	0.00459871	0.00339519	29.2721:29.8191:22.0922:22.7035:0.01:1	0.426799(0.568238:0.364764:0.347395)	-1588.69
LB140-LMG11440_0745-LB97_0774	MA	3	2.98508	0.0149159	0.00459897	0.00168305	3.19399:1.16088:1.37588:1.37588:15.2478:1	0.341831(0.412829:0.319079:0.293586)	-2391.11
LB140-LMG11440_1514-LB97_1701	MA	5	3.98818	1.01182	0.00461302	0.00805938	5.65289:5.57978:4.8531:4.8531:6.78145:1	0.377628(0.545045:0.315315:0.272523)	-891.335
LB140-LMG11440_0972-LB97_1010	MA	12	6.18267	5.81733	0.00465478	0.00375976	19.7931:18.4388:22.5017:22.3551:2.71413:1	0.358866(0.484023:0.330357:0.262218)	-4229.68
LB140-LMG11440_0393-LB97_0409	MA	7	4.96872	2.03128	0.00472462	0.00774685	14.4364:17.4566:24.2283:23.5019:13.4048:1	0.399895(0.548742:0.358491:0.292453)	-1272.11
LB140-LMG11440_1510-LB97_1697	MA	13	7.56293	5.43707	0.00479438	0.00739614	5.2266:5.10813:2.66919:2.66919:0.201862:1	0.373797(0.42275:0.335314:0.363328)	-2408.07
LB140-LMG11440_1254-LB97_1373	MA	5	3.00225	1.99775	0.00491668	0.00233422	0.562995:2.51703:0.625175:1.41256:0.01:1	0.378767(0.423505:0.392907:0.319889)	-2871.6
LB140-LMG11440_1025-LB97_1102	MA	4	3.98914	0.0108624	0.00510803	0.00459089	29.6891:29.6435:22.2062:22.2062:0.01:1	0.376861(0.462199:0.353952:0.314433)	-1177.68
LB140-LMG11440_1218-LB97_1337	MA	5	3.77014	1.22986	0.00523625	0.00519536	14.0578:14.0716:25.4156:24.8725:11.6567:1	0.333333(0.448171:0.254573:0.297256)	-1296.78
LB140-LMG11440_0078-LB97_0078	MA	5	3.17052	1.82948	0.00534508	0.00670256	0.686315:0.68602:0.432741:0.404994:0.19779:1	0.402516(0.528302:0.358491:0.320755)	-1067.62
LB140-LMG11440_0020-LB97_0007	MA	2	1.01555	0.984449	0.0054703	0.00765859	0.01:0.01:6.50837:7.39638:4.12872:1	0.408163(0.459184:0.316327:0.44898)	-387.953
LB140-LMG11440_0146-LB97_0145	MA	13	6.87413	6.12587	0.00551287	0.00949786	11.8303:15.2994:9.92989:20.2375:4.71331:1	0.394982(0.497849:0.321505:0.365591)	-1931.84
LB140-LMG11440_1323-LB97_1423	MA	5	3.92414	1.07586	0.00556584	0.00397789	4.96986:4.60418:4.22879:4.22879:8.05971:1	0.369259(0.467778:0.337778:0.302222)	-1784.8
LB140-LMG11440_0997-LB97_1038	MA	5	3.02362	1.97638	0.00594862	0.00397221	3.74983:3.74534:1.53091:1.53091:0.01:1	0.362607(0.519906:0.311475:0.25644)	-1674.64
LB140-LMG11440_0149-LB97_0148	MA	2	1.01934	0.98066	0.00617511	0.00097905	0.01:0.01:1.53543:0.19064:22.9358:1	0.403855(0.487075:0.361905:0.362585)	-2940.33
LB140-LMG11440_1695-LB97_1887	MA	6	4.61175	1.38825	0.00620747	0.00780127	30:14.6738:10.7772:10.7772:0.01:1	0.35668(0.404669:0.31323:0.35214)	-1046.14
LB140-LMG11440_0732-LB97_0761	MA	6	4.69002	1.30998	0.00622816	0.00628703	30:26.7581:21.4845:21.4845:0.01:1	0.407524(0.404389:0.407524:0.410658)	-1308.17
LB140-LMG11440_1395-LB97_1578	MA	8	4.72722	3.27278	0.00625773	0.0197666	5.92463:6.74028:5.73998:5.73998:7.29611:1	0.367816(0.475862:0.293103:0.334483)	-611.13
LB140-LMG11440_0017-LB97_0004	MA	7	4.5357	2.4643	0.00628106	0.00622317	15.1211:30:11.0802:11.0802:0.01:1	0.380889(0.517333:0.306667:0.318667)	-1513.77
LB140-LMG11440_0658-LB97_0687	MA	3	2.20786	0.792139	0.00636432	0.000832469	2.62199:0.638366:0.332305:0.332305:0.01:1	0.353717(0.455236:0.354117:0.251799)	-4792.69
LB140-LMG11440_1211-LB97_1330	MA	5	3.82495	1.17505	0.00650272	0.00396697	30:27.3269:21.4667:21.4667:0.01:1	0.354315(0.496437:0.326603:0.239905)	-1636.2
LB140-LMG11440_1494-LB97_1685	MA	3	2.99154	0.00846067	0.00651453	0.00245038	1.03934:0.491012:0.28116:0.28116:0.01:1	0.387481(0.394009:0.382488:0.385945)	-1727.94
LB140-LMG11440_1450-LB97_1636	MA	5	3.20499	1.79501	0.00672598	0.00618105	1.71639:1.8105:1.22816:1.20039:0.29815:1	0.372685(0.519097:0.300347:0.298611)	-1139.82
LB140-LMG11440_1720-LB97_1914	MA	6	4.68426	1.31574	0.00674536	0.0204326	25.8848:30:21.0601:21.0601:0.01:1	0.39(0.445:0.3:0.425)	-395.095
LB140-LMG11440_2061-LB97_2027	MA	8	5.73978	2.26022	0.00681955	0.00653744	21.8641:27.3736:9.48013:9.48013:0.01:1	0.416667(0.463235:0.39951:0.387255)	-1658.38
LB140-LMG11440_0231-LB97_0231	MA	6	4.63126	1.36874	0.00683847	0.00395276	30:21.9893:17.9028:17.9028:0.01:1	0.417313(0.536822:0.32655:0.388566)	-2084.68
LB140-LMG11440_0307-LB97_0330	MA	7	4.05696	2.94304	0.00720023	0.0110047	2.06566:2.44974:1.11366:1.11366:0.454884:1	0.358447(0.477169:0.324201:0.273973)	-898.374
LB140-LMG11440_1369-LB97_1553	MA	5	3.23572	1.76428	0.00723587	0.00655016	1.30376:1.10632:0.594116:0.594116:0.219957:1	0.357319(0.461255:0.317343:0.293358)	-1084.85
LB140-LMG11440_0994-LB97_1035	MA	7	4.31821	2.68179	0.00743901	0.00387942	0.956557:0.938425:0.645117:0.957068:0.707383:1	0.391304(0.485248:0.402174:0.286491)	-2578.22
LB140-LMG11440_0165-LB97_0166	MA	14	8.42463	5.57537	0.00759524	0.0291658	9.70835:30:5.57266:5.57266:0.01:1	0.388548(0.542945:0.282209:0.340491)	-695.2
LB140-LMG11440_1469-LB97_1658	MA	3	2.99215	0.0078521	0.00768076	0.00232023	26.8191:28.6906:23.8506:23.8506:0.01:1	0.375483(0.415313:0.36891:0.342227)	-1710.55
LB140-LMG11440_0556-LB97_0588	MA	5	3.8094	1.1906	0.00772269	0.00402833	30:27.7752:21.6586:21.6586:0.01:1	0.358156(0.478723:0.333333:0.262411)	-1676.92
LB140-LMG11440_0654-LB97_0683	MA	24	0.111648	23.8884	0.00786297	0.0934675	0.309539:1.26441:0.718466:1.17049:0.54389:1	0.389493(0.472826:0.288043:0.407609)	-466.262
LB140-LMG11440_1479-LB97_1670	MA	6	4.05165	1.94835	0.00807502	0.0127146	4.61886:5.98238:2.03876:2.03876:0.01:1	0.381818(0.40303:0.342424:0.4)	-691.811
LB140-LMG11440_1827-LB97_1998	MA	3	2.99238	0.00761724	0.00816007	0.00446429	27.4957:20.5644:3.67267:3.67267:0.01:1	0.374256(0.502232:0.299107:0.321429)	-887.055
LB140-LMG11440_1115-LB97_1231	MA	3	2.98828	0.0117188	0.00831804	0.0023264	1.15064:1.34242:0.442824:0.442824:0.01:1	0.385082(0.511777:0.381156:0.262313)	-1831.17
LB140-LMG11440_0238-LB97_0256	MA	2	1.04238	0.95762	0.00851113	0.00751841	5.34756:8.68128:15.3637:19.0383:0.01:1	0.335165(0.428571:0.32967:0.247253)	-359.699
LB140-LMG11440_1462-LB97_1649	MA	5	3.82761	1.17239	0.00868551	0.00645988	28.0632:30:21.8721:21.8721:0.01:1	0.407879(0.565455:0.370909:0.287273)	-1101.74
LB140-LMG11440_1095-LB97_1209	MA	5	3.032	1.968	0.00880538	0.0037493	4.21805:5.07477:4.06579:4.06579:8.84049:1	0.405782(0.463597:0.416488:0.337259)	-1891.46
LB140-LMG11440_1937-LB97_2119	MA	54	23.4061	30.5939	0.00920139	0.141291	6.52812:7.29945:4.03167:3.88129:0.450271:1	0.326754(0.365132:0.302632:0.3125)	-783.017
LB140-LMG11440_1109-LB97_1223	MA	6	3.12259	2.87741	0.00926565	0.00811799	5.5089:6.17192:7.2048:12.067:8.13369:1	0.385932(0.515209:0.309886:0.3327)	-1069.92
LB140-LMG11440_0802-LB97_0813	MA	10	5.64599	4.35401	0.00934391	0.00547171	11.9205:11.1625:7.46683:7.46683:2.90091:1	0.394381(0.563209:0.358185:0.26175)	-2426.08
LB140-LMG11440_1594-LB97_1777	MA	5	3.18823	1.81177	0.00977738	0.00591782	1.39417:1.10878:0.609667:0.609667:0.236694:1	0.401724(0.531034:0.331034:0.343103)	-1182.99
LB140-LMG11440_0319-LB97_0343	MA	7	3.01689	3.98311	0.0097872	0.0050821	0.193228:0.738083:0.25043:0.720671:1.85034:1	0.394829(0.512579:0.342767:0.32914)	-1914.4

[truncated: 1 more sheets: Table S11]
